# Supplementary material for: SYK kinase mediates brown fat differentiation and activation
Source: Nat Commun. 2017 Dec 13;8:2115. doi: 10.1038/s41467-017-02162-3 (PMC5727434; doi:10.1038/s41467-017-02162-3)
Supplement: Supplementary file 4 — Supplementary Data 1 [file 41467_2017_2162_MOESM4_ESM.xlsx]

## Sheet: RNAseqResults
Supplementary Data 1
Ensembl ID	BioType	Gene Symbol	Description	logCPM (average expression)	logFC(ctrl+/ctrl-)	PValue	FDR	logFC(syk-del+/syk-del-)	PValue	FDR	logFC(syk-del+/ctrl+)	PValue	FDR	logFC(syk-del-/ctrl-)	PValue	FDR	logFC((ctrl+/ctrl-) vs (syk-del+/syk-del-))	FoldChange((ctrl+/ctrl-) vs (syk-del+/syk-del-))	PValue	FDR
Ensembl Mouse ID (based on Ensembl release 67)	Gene classification (Ensembl)	Gene symbol (Ensembl)	Gene description (Ensembl)	log2 CPM (counts per million), average batch-corrected expression across all 12 samples from 3 experiments	EdgeR calculated log2 fold change of average gene expression of isoproterenol stimulated controls (n=3) versus unstimulated controls (n=3)	raw p-value, based on EdgeR calculated exact test	EdgeR calculated adjusted p-value	EdgeR calculated log2 fold change of average gene expression of isoproterenol stimulated Syk deficient (n=3) versus unstimulated Syk deficient cells (n=3)	raw p-value, based on EdgeR calculated exact test	EdgeR calculated adjusted p-value	EdgeR calculated log2 fold change of average gene expression of isoproterenol stimulated Syk deficient cells (n=3) versus stimulated controls (n=3)	raw p-value, based on EdgeR calculated exact test	EdgeR calculated adjusted p-value	EdgeR calculated log2 fold change of average gene expression of unstimulated Syk deficient cells (n=3) versus unstimulated controls (n=3)	raw p-value, based on EdgeR calculated exact test	EdgeR calculated adjusted p-value	Log2 differential fold change: EdgeR calculated log2 fold change of average gene expression (n=3) of logFC(ctrl+/ctrl-) (column F) versus logFC(syk-del+/syk-del-) (column J)	Differential fold change: EdgeR calculated fold change of average gene expression (n=3) of logFC(ctrl+/ctrl-) (column F) versus logFC(syk-del+/syk-del-) (column J)	raw p-value, based on EdgeR calculated exact test	EdgeR calculated adjusted p-value
ENSMUSG00000079307	protein_coding	Gm4461	predicted gene 4461 [Source:MGI Symbol;Acc:MGI:3782645]	-3.42558	3.38093	0.0281773	0.0954791	-3.78513	0.0119046	0.0359284	-3.16292	0.0428736	0.401544	4.00314	0.00669456	0.233926	7.16606	143.614	0.000925021	0.579962
ENSMUSG00000084306	pseudogene	Gm11743	predicted gene 11743 [Source:MGI Symbol;Acc:MGI:3651178]	-3.30376	2.6185	0.112284	0.268085	-4.51963	0.00420041	0.0146657	-2.67203	0.112447	0.572513	4.4661	0.00398402	0.176617	7.13813	140.861	0.00295515	0.606345
ENSMUSG00000091055	protein_coding	Siglec15	sialic acid binding Ig-like lectin 15 [Source:MGI Symbol;Acc:MGI:3646642]	-3.38211	3.20932	0.0395315	0.124692	-3.89545	0.00941988	0.0293247	-3.18955	0.0443821	0.408393	3.91522	0.00816613	0.259453	7.10477	137.641	0.00115918	0.59366
ENSMUSG00000093012	misc_RNA	AC122247.1		-3.42301	3.62247	0.0164107	0.062358	-3.24862	0.0400962	0.100419	-3.57702	0.0199797	0.284698	3.29407	0.0346137	0.488755	6.87109	117.059	0.001746	0.606115
ENSMUSG00000009588	protein_coding	St6galnac1	ST6 (alpha-N-acetyl-neuraminyl-2,3-beta-galactosyl-1,3)-N-acetylgalactosaminide alpha-2,6-sialyltransferase 1 [Source:MGI Symbol;Acc:MGI:1341826]	-3.4376	3.63192	0.0144887	0.0564025	-3.11782	0.0459508	0.111988	-3.63196	0.0163477	0.256606	3.11778	0.0431883	0.522809	6.74974	107.615	0.00185832	0.606115
ENSMUSG00000038994	protein_coding	Hils1	histone H1-like protein in spermatids 1 [Source:MGI Symbol;Acc:MGI:2136691]	-3.38164	2.65883	0.0932911	0.23686	-4.07084	0.00503471	0.0171822	-2.71472	0.0938248	0.543626	4.01495	0.00516506	0.204664	6.72967	106.129	0.002885	0.606345
ENSMUSG00000025091	protein_coding	Pnliprp2	pancreatic lipase-related protein 2 [Source:MGI Symbol;Acc:MGI:1336202]	-3.42641	3.22352	0.0431174	0.133263	-3.48964	0.0287457	0.0763383	-3.25958	0.0446817	0.408563	3.45358	0.0280531	0.4497	6.71316	104.921	0.00298428	0.606345
ENSMUSG00000092395	antisense	Gm20463	predicted gene 20463 [Source:MGI Symbol;Acc:MGI:5141928]	-3.42198	3.31721	0.0426177	0.132184	-3.18535	0.0567254	0.132749	-3.38467	0.0420905	0.398978	3.11789	0.0577477	0.583292	6.50256	90.6703	0.00544585	0.721395
ENSMUSG00000086899	lincRNA	1600002D24Rik	RIKEN cDNA 1600002D24 gene [Source:MGI Symbol;Acc:MGI:1917026]	-3.528	3.36516	0.0400598	0.12605	-2.87233	0.088064	0.190335	-3.08716	0.062323	0.463598	3.15033	0.061112	0.594433	6.23749	75.4523	0.00828029	0.768969
ENSMUSG00000085710	lincRNA	Gm12676	predicted gene 12676 [Source:MGI Symbol;Acc:MGI:3651064]	-3.43123	1.96174	0.223562	0.429912	-4.18817	0.00528823	0.0178971	-1.8678	0.245463	0.671714	4.28212	0.0039437	0.176254	6.14991	71.0081	0.015119	0.847671
ENSMUSG00000072451	protein_coding	Gm10359	predicted gene 10359 [Source:MGI Symbol;Acc:MGI:3708724]	-3.47759	2.53242	0.138653	0.306652	-3.607	0.0356501	0.0911886	-2.55438	0.142791	0.60119	3.58504	0.0343894	0.487526	6.13942	70.4935	0.0123496	0.807129
ENSMUSG00000086292	antisense	Gm16052	predicted gene 16052 [Source:MGI Symbol;Acc:MGI:3801835]	-3.48117	2.28411	0.440888	0.635467	-3.75665	0.23279	0.390159	-2.25285	0.456573	0.829295	3.78791	0.22949	0.802828	6.04076	65.8339	0.147965	0.998721
ENSMUSG00000036198	protein_coding	Arhgap36	Rho GTPase activating protein 36 [Source:MGI Symbol;Acc:MGI:1922654]	-3.52648	3.17862	0.0995619	0.247204	-2.82289	0.148354	0.281227	-3.08977	0.109731	0.568431	2.91173	0.1347	0.73712	6.00151	64.0669	0.0280639	0.933455
ENSMUSG00000034450	protein_coding	Gulo	gulonolactone (L-) oxidase [Source:MGI Symbol;Acc:MGI:1353434]	-3.48108	1.97566	0.221519	0.429912	-3.93263	0.0103092	0.0316797	-1.87055	0.245447	0.671714	4.03774	0.00778121	0.25259	5.90829	60.0583	0.0181382	0.908225
ENSMUSG00000086743	pseudogene	Hnrnpa1l2-ps	heterogeneous nuclear ribonucleoprotein A1-like 2, pseudogene [Source:MGI Symbol;Acc:MGI:3644479]	-3.53126	3.23314	0.0388041	0.122922	-2.60703	0.108099	0.221674	-3.24999	0.0411766	0.394066	2.59017	0.105096	0.695014	5.84016	57.2881	0.0103601	0.803332
ENSMUSG00000031452	protein_coding	1700029H14Rik	RIKEN cDNA 1700029H14 gene [Source:MGI Symbol;Acc:MGI:1913751]	-3.21928	1.37929	0.284334	0.472254	-4.45489	0.00147468	0.00581917	-3.23187	0.0410983	0.393855	2.60231	0.0184609	0.378604	5.83418	57.0511	0.00307472	0.606345
ENSMUSG00000069053	protein_coding	Ube1y1	ubiquitin-activating enzyme E1, Chr Y 1 [Source:MGI Symbol;Acc:MGI:98891]	-3.06111	3.61762	0.0169514	0.0639362	-2.14166	0.0249983	0.0679081	-0.923596	0.407419	0.790015	4.83569	0.000310086	0.0393247	5.75928	54.1648	0.00146396	0.59366
ENSMUSG00000056426	protein_coding	Nat3	N-acetyltransferase 3 [Source:MGI Symbol;Acc:MGI:102537]	-3.48574	3.36846	0.0310873	0.103276	-2.36511	0.140332	0.270009	-3.65428	0.0208826	0.289069	2.07929	0.17186	0.788505	5.73357	53.2081	0.0121796	0.807129
ENSMUSG00000043441	protein_coding	Gpr149	G protein-coupled receptor 149 [Source:MGI Symbol;Acc:MGI:2443628]	-3.52905	2.5239	0.443502	0.637968	-3.17011	0.246979	0.406809	-2.52825	0.447023	0.82157	3.16576	0.243773	0.802828	5.694	51.7685	0.153464	1
ENSMUSG00000016346	protein_coding	Kcnq2	potassium voltage-gated channel, subfamily Q, member 2 [Source:MGI Symbol;Acc:MGI:1309503]	-3.52999	2.59574	0.100792	0.249497	-3.04056	0.053411	0.126462	-2.75399	0.0893664	0.536001	2.88231	0.0630323	0.604009	5.6363	49.7388	0.0121472	0.807129
ENSMUSG00000063887	protein_coding	Nlgn1	neuroligin 1 [Source:MGI Symbol;Acc:MGI:2179435]	-2.94359	1.83453	0.0520291	0.153718	-3.79273	0.0133103	0.0395239	-5.09417	0.000297323	0.0228928	0.533096	0.610635	0.958949	5.62726	49.4282	0.00179146	0.606115
ENSMUSG00000057454	protein_coding	Lypd3	Ly6/Plaur domain containing 3 [Source:MGI Symbol;Acc:MGI:1919684]	-3.57694	2.77945	0.0928455	0.235974	-2.76341	0.101266	0.212425	-2.69808	0.106869	0.568242	2.84478	0.0883079	0.668015	5.54285	46.6193	0.0189854	0.908225
ENSMUSG00000079386	protein_coding	Gm3173	predicted gene 3173 [Source:MGI Symbol;Acc:MGI:3781352]	-3.48125	3.81655	0.0135663	0.0536059	-1.685	0.278166	0.429261	-3.95203	0.011948	0.213681	1.54951	0.29131	0.80938	5.50155	45.3033	0.0267077	0.933455
ENSMUSG00000047728	protein_coding	BC025446	cDNA sequence BC025446 [Source:MGI Symbol;Acc:MGI:2385015]	-3.345	2.2213	0.109068	0.263241	-3.24896	0.0526277	0.125039	-3.85258	0.0196707	0.282738	1.61768	0.262983	0.806024	5.47026	44.3315	0.0121481	0.807129
ENSMUSG00000081816	pseudogene	Gm15528	predicted gene 15528 [Source:MGI Symbol;Acc:MGI:3782975]	-3.53234	1.93607	0.231764	0.437415	-3.51061	0.0309486	0.0811782	-1.93705	0.239689	0.671714	3.50962	0.0288638	0.454185	5.44668	43.6127	0.0280325	0.933455
ENSMUSG00000086129	sense_intronic	Gm13558	predicted gene 13558 [Source:MGI Symbol;Acc:MGI:3702047]	-3.58194	2.74905	0.0987878	0.245936	-2.64577	0.116033	0.232895	-2.71068	0.108665	0.568352	2.68414	0.107024	0.696707	5.39482	42.0728	0.0228765	0.924497
ENSMUSG00000086476	lincRNA	9530059O14Rik	RIKEN cDNA 9530059O14 gene [Source:MGI Symbol;Acc:MGI:2442421]	-3.57724	2.65475	0.109622	0.264311	-2.73967	0.0998551	0.21027	-2.63909	0.117268	0.576512	2.75533	0.0936319	0.676623	5.39442	42.0613	0.0215329	0.909783
ENSMUSG00000060212	protein_coding	Pcnxl2	pecanex-like 2 (Drosophila) [Source:MGI Symbol;Acc:MGI:2445010]	-3.52669	2.61976	0.23462	0.438951	-2.72923	0.204512	0.361746	-2.46383	0.258761	0.671714	2.88516	0.185777	0.788505	5.34899	40.7573	0.0786419	0.975637
ENSMUSG00000085755	antisense	Gm13496	predicted gene 13496 [Source:MGI Symbol;Acc:MGI:3651033]	-2.67189	0.177379	0.846071	0.966129	-5.15944	0.000364247	0.00168027	-4.47546	0.00312355	0.101999	0.861357	0.337879	0.823632	5.33682	40.4151	0.00238128	0.606115
ENSMUSG00000030093	protein_coding	Wnt7a	wingless-related MMTV integration site 7A [Source:MGI Symbol;Acc:MGI:98961]	-3.58584	2.71004	0.102942	0.25336	-2.58001	0.123809	0.244631	-2.67229	0.114908	0.575963	2.61776	0.116398	0.715273	5.29005	39.1259	0.0248241	0.9292
ENSMUSG00000058873	pseudogene	Gm5582	predicted gene 5582 [Source:MGI Symbol;Acc:MGI:3643463]	-3.57966	3.32913	0.0455156	0.139185	-1.9413	0.24271	0.401995	-3.18738	0.0583097	0.451219	2.08305	0.213555	0.797334	5.27043	38.5973	0.0334574	0.938454
ENSMUSG00000092294	pseudogene	Gm18200	predicted gene, 18200 [Source:MGI Symbol;Acc:MGI:5010385]	-3.57829	2.03212	0.220624	0.429429	-3.21742	0.0509331	0.121705	-1.94132	0.242008	0.671714	3.30822	0.0423628	0.522809	5.24954	38.0424	0.032777	0.935282
ENSMUSG00000085106	antisense	Gm16000	predicted gene 16000 [Source:MGI Symbol;Acc:MGI:3801866]	-3.58174	2.59191	0.118842	0.278513	-2.61581	0.122515	0.242883	-2.67641	0.114221	0.575934	2.53131	0.126922	0.729461	5.20772	36.9556	0.0282434	0.933455
ENSMUSG00000087120	antisense	Gm12279	predicted gene 12279 [Source:MGI Symbol;Acc:MGI:3649630]	-3.52037	2.18853	0.529161	0.717344	-3.0129	0.412097	0.564838	-2.14639	0.537882	0.88097	3.05504	0.401904	0.853404	5.20143	36.7948	0.28187	1
ENSMUSG00000046108	protein_coding	Il17c	interleukin 17C [Source:MGI Symbol;Acc:MGI:2446486]	-3.21862	3.98708	0.0121209	0.0491738	-1.20182	0.329946	0.477001	-1.36107	0.267793	0.671714	3.82783	0.0160645	0.356563	5.18889	36.4765	0.009115	0.782048
ENSMUSG00000085370	lincRNA	2310002F09Rik	RIKEN cDNA 2310002F09 gene [Source:MGI Symbol;Acc:MGI:1916779]	-3.1711	4.30812	0.00261506	0.0140077	-0.876398	0.445481	0.598044	-1.70142	0.101483	0.55821	3.4831	0.023234	0.418937	5.18452	36.3661	0.0052316	0.721395
ENSMUSG00000052549	protein_coding	Arl13a	ADP-ribosylation factor-like 13A [Source:MGI Symbol;Acc:MGI:1921698]	-3.52776	3.45145	0.0283077	0.0958104	-1.69377	0.275898	0.429261	-3.62867	0.0230461	0.303301	1.51656	0.296122	0.81253	5.14523	35.3889	0.034301	0.949071
ENSMUSG00000087500	antisense	Gm12426	predicted gene 12426 [Source:MGI Symbol;Acc:MGI:3650989]	-3.57818	2.57914	0.116933	0.275431	-2.55314	0.126906	0.249385	-2.70929	0.107282	0.568303	2.42299	0.138068	0.741975	5.13228	35.0728	0.0287268	0.933455
ENSMUSG00000057160	protein_coding	Gm16372	predicted pseudogene 16372 [Source:MGI Symbol;Acc:MGI:3648102]	-3.58444	1.94644	0.23226	0.43784	-3.1456	0.0595195	0.13789	-1.88092	0.252512	0.671714	3.21111	0.052746	0.563117	5.09204	34.1079	0.0375044	0.964723
ENSMUSG00000065947	protein_coding	mt-Nd4l	mitochondrially encoded NADH dehydrogenase 4L [Source:MGI Symbol;Acc:MGI:102497]	-3.48375	3.01375	0.420484	0.615592	-2.05178	0.524758	0.677293	-3.06615	0.414528	0.79571	1.99938	0.533965	0.925979	5.06553	33.487	0.288384	1
ENSMUSG00000022583	protein_coding	Ly6f	lymphocyte antigen 6 complex, locus F [Source:MGI Symbol;Acc:MGI:109441]	-2.79684	0.817775	0.237184	0.44168	-4.20189	0.00340708	0.0122105	-4.9459	0.000125548	0.012874	0.0737634	0.925224	1	5.01966	32.4391	0.00166621	0.599397
ENSMUSG00000023467	protein_coding	Tulp2	tubby-like protein 2 [Source:MGI Symbol;Acc:MGI:1861600]	-3.26012	0.744347	0.607499	0.781755	-4.22151	0.0141086	0.0415625	-3.10547	0.0736381	0.493434	1.86038	0.192366	0.788505	4.96586	31.2515	0.0253339	0.931406
ENSMUSG00000057715	protein_coding	A830018L16Rik	RIKEN cDNA A830018L16 gene [Source:MGI Symbol;Acc:MGI:2444149]	-2.02389	-1.7594	0.0161412	0.0615361	-6.72378	1.12468e-11	1.7679e-10	-3.59706	0.0182244	0.270396	1.36732	0.00366776	0.169443	4.96438	31.2196	0.00214452	0.606115
ENSMUSG00000020617	protein_coding	1700012B07Rik	RIKEN cDNA 1700012B07 gene [Source:MGI Symbol;Acc:MGI:1916574]	-3.43107	2.09768	0.492685	0.683795	-2.86566	0.3565	0.50605	-3.36533	0.247833	0.671714	1.59802	0.778699	1	4.96335	31.1973	0.248493	1
ENSMUSG00000071340	protein_coding	Bet3l	BET3 like (S. cerevisiae) [Source:MGI Symbol;Acc:MGI:3642034]	-3.5809	3.21838	0.0480528	0.14471	-1.74424	0.272319	0.427819	-3.27708	0.04824	0.421577	1.68554	0.275035	0.806241	4.96262	31.1816	0.0414693	0.975637
ENSMUSG00000048703	protein_coding	Speer4b	spermatogenesis associated glutamate (E)-rich protein 4b [Source:MGI Symbol;Acc:MGI:1920776]	-3.5729	1.90776	0.235456	0.439507	-3.04327	0.0715862	0.160598	-1.98806	0.230193	0.671714	2.96297	0.0749128	0.640642	4.95103	30.932	0.0423012	0.975637
ENSMUSG00000036557	protein_coding	1700011E24Rik	RIKEN cDNA 1700011E24 gene [Source:MGI Symbol;Acc:MGI:1922717]	-3.57342	3.09157	0.0600781	0.171037	-1.81139	0.263712	0.419189	-3.17564	0.0571908	0.448634	1.72732	0.268397	0.806241	4.90296	29.9184	0.0434251	0.975637
ENSMUSG00000058470	protein_coding	Gm8369	predicted gene 8369 [Source:MGI Symbol;Acc:MGI:3645380]	-3.62971	2.82792	0.0912695	0.23313	-1.99743	0.229361	0.386428	-2.66718	0.114962	0.575963	2.15816	0.196778	0.788505	4.82535	28.3513	0.0456066	0.975637
ENSMUSG00000075045	protein_coding	Gm4981	predicted gene 4981 [Source:MGI Symbol;Acc:MGI:3645498]	-3.62971	2.82792	0.0912695	0.23313	-1.99743	0.229361	0.386428	-2.66718	0.114962	0.575963	2.15816	0.196778	0.788505	4.82535	28.3513	0.0456066	0.975637
ENSMUSG00000079507	protein_coding	H2-Q1	histocompatibility 2, Q region locus 1 [Source:MGI Symbol;Acc:MGI:95928]	-3.62971	2.82792	0.0912695	0.23313	-1.99743	0.229361	0.386428	-2.66718	0.114962	0.575963	2.15816	0.196778	0.788505	4.82535	28.3513	0.0456066	0.975637
ENSMUSG00000064315	protein_coding	Rpl21-ps10	ribosomal protein L21, pseudogene 10 [Source:MGI Symbol;Acc:MGI:3643358]	-2.81028	4.87481	9.41465e-05	0.00078613	0.0611024	0.937698	1	-0.889804	0.196037	0.671714	3.9239	0.00516697	0.204664	4.81371	28.1236	0.00206003	0.606115
ENSMUSG00000015443	protein_coding	Gzmn	granzyme N [Source:MGI Symbol;Acc:MGI:2675494]	-3.63076	2.04301	0.222639	0.429912	-2.76583	0.10452	0.217462	-1.79787	0.269275	0.671714	3.01097	0.0757224	0.641684	4.80884	28.0289	0.0480021	0.975637
ENSMUSG00000037469	protein_coding	C330005M16Rik	RIKEN cDNA C330005M16 gene [Source:MGI Symbol;Acc:MGI:2142121]	-3.63076	2.04301	0.222639	0.429912	-2.76583	0.10452	0.217462	-1.79787	0.269275	0.671714	3.01097	0.0757224	0.641684	4.80884	28.0289	0.0480021	0.975637
ENSMUSG00000089941	antisense	Gm16168	predicted gene 16168 [Source:MGI Symbol;Acc:MGI:3802010]	-3.63076	2.04301	0.222639	0.429912	-2.76583	0.10452	0.217462	-1.79787	0.269275	0.671714	3.01097	0.0757224	0.641684	4.80884	28.0289	0.0480021	0.975637
ENSMUSG00000045928	protein_coding	4933440M02Rik	RIKEN cDNA 4933440M02 gene [Source:MGI Symbol;Acc:MGI:1918458]	-3.62944	1.97435	0.227972	0.433785	-2.82998	0.0929999	0.19916	-1.80466	0.263901	0.671714	2.99966	0.0727091	0.635162	4.80433	27.9413	0.0461397	0.975637
ENSMUSG00000047935	protein_coding	Gm5607	predicted gene 5607 [Source:MGI Symbol;Acc:MGI:3645522]	-3.62944	1.97435	0.227972	0.433785	-2.82998	0.0929999	0.19916	-1.80466	0.263901	0.671714	2.99966	0.0727091	0.635162	4.80433	27.9413	0.0461397	0.975637
ENSMUSG00000087681	lincRNA	Gm13565	predicted gene 13565 [Source:MGI Symbol;Acc:MGI:3649651]	-3.62944	1.97435	0.227972	0.433785	-2.82998	0.0929999	0.19916	-1.80466	0.263901	0.671714	2.99966	0.0727091	0.635162	4.80433	27.9413	0.0461397	0.975637
ENSMUSG00000059763	protein_coding	Taar2	trace amine-associated receptor 2 [Source:MGI Symbol;Acc:MGI:2685071]	-3.58542	2.449	0.141543	0.311286	-2.32475	0.16588	0.307439	-2.69236	0.116044	0.576512	2.08138	0.197139	0.788505	4.77374	27.3552	0.0435038	0.975637
ENSMUSG00000000861	protein_coding	Bcl11a	B cell CLL/lymphoma 11A (zinc finger protein) [Source:MGI Symbol;Acc:MGI:106190]	-3.42604	1.00144	0.461849	0.655042	-3.75334	0.0126756	0.0378955	-2.65617	0.0977416	0.551799	2.09862	0.0770848	0.643784	4.75478	26.9981	0.0205254	0.908225
ENSMUSG00000050876	protein_coding	Fam75d3	family with sequence similarity 75, member D3 [Source:MGI Symbol;Acc:MGI:1919469]	-3.63196	2.8133	0.0926132	0.235561	-1.9192	0.246291	0.406026	-2.71285	0.108761	0.568352	2.01965	0.221888	0.802155	4.7325	26.5843	0.0499799	0.975637
ENSMUSG00000090567	lincRNA	Gm17465	predicted gene, 17465 [Source:MGI Symbol;Acc:MGI:4937099]	-3.63196	2.8133	0.0926132	0.235561	-1.9192	0.246291	0.406026	-2.71285	0.108761	0.568352	2.01965	0.221888	0.802155	4.7325	26.5843	0.0499799	0.975637
ENSMUSG00000068226	protein_coding	Gm6723	predicted pseudogene 6723 [Source:MGI Symbol;Acc:MGI:3648054]	-3.33762	0.989242	0.673761	0.834681	-3.74137	0.232631	0.390044	-3.11324	0.245909	0.671714	1.61737	0.686387	0.982143	4.73061	26.5495	0.219537	1
ENSMUSG00000086673	lincRNA	Gm16736	predicted gene, 16736 [Source:MGI Symbol;Acc:MGI:4439660]	-3.62724	2.68764	0.108418	0.262191	-2.0287	0.22231	0.38514	-2.60313	0.124562	0.58006	2.11321	0.201237	0.788505	4.71633	26.288	0.049368	0.975637
ENSMUSG00000091162	lincRNA	Gm7677	predicted gene 7677 [Source:MGI Symbol;Acc:MGI:3643381]	-3.62724	2.68764	0.108418	0.262191	-2.0287	0.22231	0.38514	-2.60313	0.124562	0.58006	2.11321	0.201237	0.788505	4.71633	26.288	0.049368	0.975637
ENSMUSG00000031654	protein_coding	Cbln1	cerebellin 1 precursor protein [Source:MGI Symbol;Acc:MGI:88281]	-3.38025	1.63484	0.191646	0.38753	-3.06327	0.0533666	0.126398	-3.62516	0.0191017	0.277227	1.07295	0.413305	0.861744	4.69812	25.9582	0.0197165	0.908225
ENSMUSG00000089800	pseudogene	Rps19-ps10	ribosomal protein S19, pseudogene 10 [Source:MGI Symbol;Acc:MGI:3645086]	-3.62698	1.91419	0.24013	0.445466	-2.77358	0.0979623	0.207039	-1.83073	0.261013	0.671714	2.85704	0.0841477	0.662367	4.68777	25.7727	0.0504584	0.975637
ENSMUSG00000083146	pseudogene	Gm15921	predicted gene 15921 [Source:MGI Symbol;Acc:MGI:3801933]	-3.62924	1.94422	0.230148	0.435334	-2.7356	0.104865	0.217639	-1.92739	0.240634	0.671714	2.75243	0.0977152	0.683571	4.67982	25.631	0.0509468	0.975637
ENSMUSG00000025468	protein_coding	Caly	calcyon neuron-specific vesicular protein [Source:MGI Symbol;Acc:MGI:1915816]	-3.62813	1.97024	0.225706	0.431142	-2.70706	0.108912	0.222861	-1.88074	0.248794	0.671714	2.79656	0.0943428	0.677808	4.67731	25.5864	0.0504353	0.975637
ENSMUSG00000058346	protein_coding	Ces5a	carboxylesterase 5A [Source:MGI Symbol;Acc:MGI:1915185]	-3.62813	1.97024	0.225706	0.431142	-2.70706	0.108912	0.222861	-1.88074	0.248794	0.671714	2.79656	0.0943428	0.677808	4.67731	25.5864	0.0504353	0.975637
ENSMUSG00000020067	protein_coding	Mypn	myopalladin [Source:MGI Symbol;Acc:MGI:1916052]	-3.38513	2.70662	0.0876	0.225674	-1.96316	0.0934442	0.199858	-0.831443	0.543044	0.883691	3.83833	0.00849026	0.263522	4.66977	25.4532	0.0213195	0.909783
ENSMUSG00000079380	protein_coding	Gm8271	predicted gene 8271 [Source:MGI Symbol;Acc:MGI:3648017]	-3.63201	1.94709	0.233623	0.438951	-2.68583	0.106554	0.219612	-1.91937	0.246208	0.671714	2.71355	0.0990636	0.686735	4.63292	24.8112	0.0521122	0.975637
ENSMUSG00000082420	pseudogene	Gm6517	predicted gene 6517 [Source:MGI Symbol;Acc:MGI:3643656]	-3.63201	1.94709	0.233623	0.438951	-2.68583	0.106554	0.219612	-1.91937	0.246208	0.671714	2.71355	0.0990636	0.686735	4.63292	24.8112	0.0521122	0.975637
ENSMUSG00000074336	protein_coding	Apoc4	apolipoprotein C-IV [Source:MGI Symbol;Acc:MGI:87878]	-2.48018	-1.52672	0.142322	0.31234	-6.15023	2.56587e-07	2.20288e-06	-2.70743	0.0973748	0.551647	1.91609	0.00649518	0.231005	4.62351	24.65	0.0172449	0.902308
ENSMUSG00000029368	protein_coding	Alb	albumin [Source:MGI Symbol;Acc:MGI:87991]	-3.42928	3.28787	0.0373991	0.119182	-1.32441	0.316209	0.461669	-1.32726	0.317183	0.706504	3.28503	0.037629	0.502559	4.61228	24.4589	0.0233619	0.9292
ENSMUSG00000032080	protein_coding	Apoa4	apolipoprotein A-IV [Source:MGI Symbol;Acc:MGI:88051]	-3.63316	1.91818	0.233578	0.438951	-2.69344	0.107676	0.221073	-1.88512	0.248432	0.671714	2.7265	0.100443	0.687355	4.61162	24.4476	0.0524982	0.975637
ENSMUSG00000091323	pseudogene	Gm12166	predicted gene 12166 [Source:MGI Symbol;Acc:MGI:3650635]	-3.63588	2.70233	0.104968	0.256449	-1.90367	0.24481	0.404313	-2.61458	0.123176	0.58006	1.99141	0.224948	0.802438	4.606	24.3525	0.0540158	0.975637
ENSMUSG00000083326	pseudogene	Rpl38-ps1	ribosomal protein L38, pseudogene 1 [Source:MGI Symbol;Acc:MGI:3649580]	-3.63342	2.72492	0.0991814	0.24651	-1.83707	0.254714	0.411838	-2.71936	0.106468	0.567122	1.84264	0.247313	0.802828	4.56199	23.6209	0.0549365	0.975637
ENSMUSG00000085172	pseudogene	Gm6542	predicted gene 6542 [Source:MGI Symbol;Acc:MGI:3644649]	-3.63342	2.72492	0.0991814	0.24651	-1.83707	0.254714	0.411838	-2.71936	0.106468	0.567122	1.84264	0.247313	0.802828	4.56199	23.6209	0.0549365	0.975637
ENSMUSG00000083100	pseudogene	Gm6044	predicted gene 6044 [Source:MGI Symbol;Acc:MGI:3648725]	-3.63175	2.65471	0.112103	0.267793	-1.90135	0.251599	0.409911	-2.68979	0.112279	0.572334	1.86627	0.249421	0.802828	4.55606	23.524	0.0582117	0.975637
ENSMUSG00000045775	protein_coding	Slc16a5	solute carrier family 16 (monocarboxylic acid transporters), member 5 [Source:MGI Symbol;Acc:MGI:2443515]	-3.42505	1.80524	0.226006	0.431559	-2.73317	0.110936	0.225615	-3.55275	0.0363141	0.370412	0.985659	0.529178	0.924118	4.53841	23.2379	0.0458836	0.975637
ENSMUSG00000055704	protein_coding	Gm9978	predicted gene 9978 [Source:MGI Symbol;Acc:MGI:3641806]	-3.43114	0.106837	0.999987	1	-4.41931	0.00167881	0.00654466	0.0397327	0.999999	1	4.56588	0.000975279	0.0804014	4.52615	23.0412	0.99972	1
ENSMUSG00000092484	pseudogene	Gm20487	predicted gene 20487 [Source:MGI Symbol;Acc:MGI:5141952]	-3.63426	1.88537	0.243689	0.449106	-2.61635	0.121556	0.241222	-1.92032	0.245183	0.671714	2.5814	0.1209	0.720344	4.50172	22.6544	0.0595321	0.975637
ENSMUSG00000074414	protein_coding	Gm10691	predicted gene 10691 [Source:MGI Symbol;Acc:MGI:3642612]	-2.64114	-0.778884	0.449157	0.643163	-5.27236	0.000543482	0.00240641	-4.05974	0.012307	0.217794	0.433737	0.654952	0.9722	4.49347	22.5253	0.0157673	0.866172
ENSMUSG00000060509	protein_coding	Xcr1	chemokine (C motif) receptor 1 [Source:MGI Symbol;Acc:MGI:1346338]	-3.58293	2.9109	0.0833878	0.217867	-1.578	0.306495	0.453842	-3.16077	0.064842	0.470878	1.32813	0.342678	0.823632	4.4889	22.4541	0.061797	0.975637
ENSMUSG00000031362	protein_coding	Xlr4c	X-linked lymphocyte-regulated 4C [Source:MGI Symbol;Acc:MGI:3574099]	-3.0852	-0.17733	0.857282	0.974069	-4.65305	0.00052406	0.00232846	-3.17525	0.0417678	0.39712	1.30047	0.105299	0.695014	4.47572	22.2498	0.011821	0.807129
ENSMUSG00000078117	protein_coding	Gm16485	predicted gene 16485 [Source:MGI Symbol;Acc:MGI:3642771]	-3.47859	1.63645	0.237891	0.442546	-2.8325	0.0908541	0.195289	-3.18965	0.0528478	0.436342	1.2793	0.377134	0.836135	4.46895	22.1456	0.0392846	0.975243
ENSMUSG00000053360	protein_coding	F730035P03Rik	RIKEN cDNA F730035P03 gene [Source:MGI Symbol;Acc:MGI:3045385]	-3.63818	1.92808	0.234181	0.438951	-2.4914	0.137381	0.265318	-1.95001	0.240508	0.671714	2.46947	0.137227	0.74164	4.41948	21.3991	0.0617282	0.975637
ENSMUSG00000059159	pseudogene	Gm8129	predicted pseudogene 8129 [Source:MGI Symbol;Acc:MGI:3646863]	-3.63818	1.92808	0.234181	0.438951	-2.4914	0.137381	0.265318	-1.95001	0.240508	0.671714	2.46947	0.137227	0.74164	4.41948	21.3991	0.0617282	0.975637
ENSMUSG00000086813	lincRNA	Gm13657	predicted gene 13657 [Source:MGI Symbol;Acc:MGI:3650031]	-3.63818	1.92808	0.234181	0.438951	-2.4914	0.137381	0.265318	-1.95001	0.240508	0.671714	2.46947	0.137227	0.74164	4.41948	21.3991	0.0617282	0.975637
ENSMUSG00000084040	pseudogene	Gm14763	predicted gene 14763 [Source:MGI Symbol;Acc:MGI:3705548]	-3.17779	3.79062	0.0135886	0.0536793	-0.624768	0.568309	0.71763	-0.76528	0.482856	0.845754	3.65011	0.0179995	0.376594	4.41539	21.3386	0.0178162	0.908225
ENSMUSG00000080870	pseudogene	Gm14111	predicted gene 14111 [Source:MGI Symbol;Acc:MGI:3652258]	-3.47588	1.02494	0.45056	0.64441	-3.38998	0.0298839	0.0788282	-2.65677	0.097924	0.552118	1.75815	0.159436	0.772503	4.41492	21.3316	0.0316609	0.935282
ENSMUSG00000053467	protein_coding	A530088E08Rik	RIKEN cDNA A530088E08 gene [Source:MGI Symbol;Acc:MGI:3603459]	-3.63567	2.68354	0.105647	0.257706	-1.71789	0.281299	0.431244	-2.73858	0.105567	0.565612	1.66285	0.285109	0.806658	4.40143	21.133	0.0640476	0.975637
ENSMUSG00000060726	protein_coding	Tmsb15a	thymosin beta 15a [Source:MGI Symbol;Acc:MGI:1925728]	-3.63567	2.68354	0.105647	0.257706	-1.71789	0.281299	0.431244	-2.73858	0.105567	0.565612	1.66285	0.285109	0.806658	4.40143	21.133	0.0640476	0.975637
ENSMUSG00000072432	protein_coding	Gm10358	predicted gene 10358 [Source:MGI Symbol;Acc:MGI:3708786]	-3.63567	2.68354	0.105647	0.257706	-1.71789	0.281299	0.431244	-2.73858	0.105567	0.565612	1.66285	0.285109	0.806658	4.40143	21.133	0.0640476	0.975637
ENSMUSG00000090511	lincRNA	Gm3510	predicted gene 3510 [Source:MGI Symbol;Acc:MGI:3781687]	-3.63567	2.68354	0.105647	0.257706	-1.71789	0.281299	0.431244	-2.73858	0.105567	0.565612	1.66285	0.285109	0.806658	4.40143	21.133	0.0640476	0.975637
ENSMUSG00000091641	lincRNA	Gm17593	predicted gene, 17593 [Source:MGI Symbol;Acc:MGI:4937227]	-3.11915	3.63096	0.0194353	0.0707746	-0.76907	0.427264	0.580201	-0.168719	0.865103	1	4.23132	0.00445705	0.187097	4.40003	21.1126	0.0154295	0.857176
ENSMUSG00000021228	protein_coding	Acot3	acyl-CoA thioesterase 3 [Source:MGI Symbol;Acc:MGI:2159619]	-2.29853	-1.63633	0.0571289	0.164411	-6.02806	1.48371e-06	1.1154e-05	-3.64084	0.0207981	0.288968	0.750884	0.265697	0.806241	4.39173	20.9914	0.0103475	0.803332
ENSMUSG00000086786	lincRNA	Gm15908	predicted gene 15908 [Source:MGI Symbol;Acc:MGI:3801931]	-3.62566	1.79134	0.261643	0.46063	-2.60022	0.124921	0.246234	-1.80698	0.266129	0.671714	2.58458	0.121591	0.722109	4.39156	20.989	0.0647685	0.975637
ENSMUSG00000091267	lincRNA	Gm17322	predicted gene, 17322 [Source:MGI Symbol;Acc:MGI:4936956]	-3.62566	1.79134	0.261643	0.46063	-2.60022	0.124921	0.246234	-1.80698	0.266129	0.671714	2.58458	0.121591	0.722109	4.39156	20.989	0.0647685	0.975637
ENSMUSG00000032033	protein_coding	Barx2	BarH-like homeobox 2 [Source:MGI Symbol;Acc:MGI:109617]	-3.62592	2.52334	0.130144	0.294103	-1.86788	0.254841	0.411838	-2.54503	0.133622	0.589705	1.84618	0.250447	0.802828	4.39121	20.9839	0.0647717	0.975637
ENSMUSG00000050334	lincRNA	C130071C03Rik	RIKEN cDNA C130071C03 gene [Source:MGI Symbol;Acc:MGI:2443574]	-3.62592	2.52334	0.130144	0.294103	-1.86788	0.254841	0.411838	-2.54503	0.133622	0.589705	1.84618	0.250447	0.802828	4.39121	20.9839	0.0647717	0.975637
ENSMUSG00000053519	protein_coding	Kcnip1	Kv channel-interacting protein 1 [Source:MGI Symbol;Acc:MGI:1917607]	-3.62592	2.52334	0.130144	0.294103	-1.86788	0.254841	0.411838	-2.54503	0.133622	0.589705	1.84618	0.250447	0.802828	4.39121	20.9839	0.0647717	0.975637
ENSMUSG00000092028	lincRNA	Gm17500	predicted gene, 17500 [Source:MGI Symbol;Acc:MGI:4937134]	-3.62592	2.52334	0.130144	0.294103	-1.86788	0.254841	0.411838	-2.54503	0.133622	0.589705	1.84618	0.250447	0.802828	4.39121	20.9839	0.0647717	0.975637
ENSMUSG00000023443	protein_coding	Esx1	extraembryonic, spermatogenesis, homeobox 1 [Source:MGI Symbol;Acc:MGI:1096388]	-3.6307	1.78422	0.262199	0.46063	-2.60419	0.119846	0.238691	-1.8611	0.25637	0.671714	2.52731	0.12585	0.72829	4.38842	20.9433	0.0637131	0.975637
ENSMUSG00000074420	pseudogene	Gm10693	predicted pseudogene 10693 [Source:MGI Symbol;Acc:MGI:3704277]	-3.6307	1.78422	0.262199	0.46063	-2.60419	0.119846	0.238691	-1.8611	0.25637	0.671714	2.52731	0.12585	0.72829	4.38842	20.9433	0.0637131	0.975637
ENSMUSG00000075437	lincRNA	Gm11681	predicted gene 11681 [Source:MGI Symbol;Acc:MGI:3650778]	-3.6307	1.78422	0.262199	0.46063	-2.60419	0.119846	0.238691	-1.8611	0.25637	0.671714	2.52731	0.12585	0.72829	4.38842	20.9433	0.0637131	0.975637
ENSMUSG00000078125	protein_coding	Gm10916	predicted gene 10916 [Source:MGI Symbol;Acc:MGI:3779123]	-3.6307	1.78422	0.262199	0.46063	-2.60419	0.119846	0.238691	-1.8611	0.25637	0.671714	2.52731	0.12585	0.72829	4.38842	20.9433	0.0637131	0.975637
ENSMUSG00000093744	processed_transcript	RP23-177N16.1		-3.07571	-0.160611	0.879574	0.98885	-4.53918	0.00201996	0.00772498	-3.29769	0.0430932	0.402193	1.08088	0.266497	0.806241	4.37857	20.8009	0.0211271	0.908225
ENSMUSG00000029586	protein_coding	4933411G11Rik	RIKEN cDNA 4933411G11Rik gene [Source:MGI Symbol;Acc:MGI:3612701]	-3.63096	2.54206	0.126605	0.290215	-1.81111	0.259628	0.41489	-2.63449	0.120545	0.577138	1.71868	0.269252	0.806241	4.35316	20.4377	0.06506	0.975637
ENSMUSG00000045967	protein_coding	Gpr158	G protein-coupled receptor 158 [Source:MGI Symbol;Acc:MGI:2441697]	-3.63096	2.54206	0.126605	0.290215	-1.81111	0.259628	0.41489	-2.63449	0.120545	0.577138	1.71868	0.269252	0.806241	4.35316	20.4377	0.06506	0.975637
ENSMUSG00000059252	pseudogene	Tpt1-ps5	tumor protein, translationally-controlled, pseudogene 5 [Source:MGI Symbol;Acc:MGI:2664999]	-3.63096	2.54206	0.126605	0.290215	-1.81111	0.259628	0.41489	-2.63449	0.120545	0.577138	1.71868	0.269252	0.806241	4.35316	20.4377	0.06506	0.975637
ENSMUSG00000089755	antisense	0610012D04Rik	RIKEN cDNA 0610012D04 gene [Source:MGI Symbol;Acc:MGI:1918926]	-3.63096	2.54206	0.126605	0.290215	-1.81111	0.259628	0.41489	-2.63449	0.120545	0.577138	1.71868	0.269252	0.806241	4.35316	20.4377	0.06506	0.975637
ENSMUSG00000091831	pseudogene	Gm4707	predicted gene 4707 [Source:MGI Symbol;Acc:MGI:3782887]	-3.63096	2.54206	0.126605	0.290215	-1.81111	0.259628	0.41489	-2.63449	0.120545	0.577138	1.71868	0.269252	0.806241	4.35316	20.4377	0.06506	0.975637
ENSMUSG00000093069	miRNA	AC123530.1		-3.63096	2.54206	0.126605	0.290215	-1.81111	0.259628	0.41489	-2.63449	0.120545	0.577138	1.71868	0.269252	0.806241	4.35316	20.4377	0.06506	0.975637
ENSMUSG00000080054	protein_coding	Rpl12-ps1	ribosomal protein L12, pseudogene 1 [Source:MGI Symbol;Acc:MGI:3646154]	-2.93917	1.46917	0.146187	0.318151	-2.87592	0.00552384	0.0185714	-2.24778	0.0487509	0.423542	2.09732	0.0228422	0.416319	4.34509	20.3237	0.00306043	0.606345
ENSMUSG00000045391	protein_coding	1700120B22Rik	RIKEN cDNA 1700120B22 gene [Source:MGI Symbol;Acc:MGI:3604190]	-3.41684	0.791949	0.585453	0.764982	-3.54064	0.028539	0.0759011	-2.62172	0.113928	0.575249	1.71087	0.201284	0.788505	4.33259	20.1484	0.0438189	0.975637
ENSMUSG00000091009	lincRNA	Gm17473	predicted gene, 17473 [Source:MGI Symbol;Acc:MGI:4937107]	-2.33527	-1.90238	0.0634064	0.178054	-6.21337	6.63023e-07	5.32554e-06	-2.9019	0.0840278	0.521029	1.40909	0.0418458	0.520804	4.31098	19.8488	0.0253157	0.931406
ENSMUSG00000032360	protein_coding	Hcrtr2	hypocretin (orexin) receptor 2 [Source:MGI Symbol;Acc:MGI:2680765]	-3.42809	1.22499	0.676287	0.836598	-3.06872	0.224651	0.386395	-2.71243	0.286327	0.680121	1.58128	0.563655	0.94066	4.29371	19.6127	0.199054	1
ENSMUSG00000006311	protein_coding	Etv2	ets variant gene 2 [Source:MGI Symbol;Acc:MGI:99253]	-3.63572	1.84047	0.253811	0.458999	-2.43039	0.144905	0.27636	-1.97706	0.23711	0.671714	2.2938	0.161799	0.776835	4.27086	19.3044	0.0695223	0.975637
ENSMUSG00000034923	protein_coding	Ly6g6f	lymphocyte antigen 6 complex, locus G6F [Source:MGI Symbol;Acc:MGI:3616082]	-3.63572	1.84047	0.253811	0.458999	-2.43039	0.144905	0.27636	-1.97706	0.23711	0.671714	2.2938	0.161799	0.776835	4.27086	19.3044	0.0695223	0.975637
ENSMUSG00000079471	protein_coding	Gm7325	predicted gene 7325 [Source:MGI Symbol;Acc:MGI:3649059]	-3.63572	1.84047	0.253811	0.458999	-2.43039	0.144905	0.27636	-1.97706	0.23711	0.671714	2.2938	0.161799	0.776835	4.27086	19.3044	0.0695223	0.975637
ENSMUSG00000091431	lincRNA	Gm17336	predicted gene, 17336 [Source:MGI Symbol;Acc:MGI:4936970]	-3.63572	1.84047	0.253811	0.458999	-2.43039	0.144905	0.27636	-1.97706	0.23711	0.671714	2.2938	0.161799	0.776835	4.27086	19.3044	0.0695223	0.975637
ENSMUSG00000082747	pseudogene	Gm14265	predicted gene 14265 [Source:MGI Symbol;Acc:MGI:3649314]	-3.2137	3.60538	0.0192749	0.0703846	-0.651028	0.533231	0.685043	-0.445716	0.67675	0.947286	3.81069	0.0119756	0.30954	4.25641	19.112	0.020533	0.908225
ENSMUSG00000044056	protein_coding	Efcab9	EF-hand calcium binding domain 9 [Source:MGI Symbol;Acc:MGI:1916556]	-2.8216	2.0782	0.0294747	0.0990305	-2.16586	0.0204934	0.0571493	-2.07989	0.0299533	0.340477	2.16417	0.0214642	0.40586	4.24406	18.9491	0.00152603	0.59366
ENSMUSG00000073551	protein_coding	Spink13	serine peptidase inhibitor, Kazal type 13 [Source:MGI Symbol;Acc:MGI:3642511]	-3.42587	4.09677	0.0152153	0.0586584	-0.144634	0.937792	1	-2.17189	0.134144	0.589705	2.06951	0.221975	0.802155	4.2414	18.9143	0.0794672	0.975637
ENSMUSG00000078489	processed_transcript	Gm17106	predicted gene 17106 [Source:MGI Symbol;Acc:MGI:4937933]	-3.48446	2.54219	0.371551	0.564438	-1.65619	0.63087	0.770985	-0.973773	0.832579	1	3.2246	0.292978	0.810353	4.19837	18.3585	0.312315	1
ENSMUSG00000040138	protein_coding	Ndp	Norrie disease (pseudoglioma) (human) [Source:MGI Symbol;Acc:MGI:102570]	-3.43597	1.77209	0.174026	0.360198	-2.41494	0.136145	0.263803	-3.72655	0.0198646	0.284092	0.460481	0.740408	1	4.18703	18.2146	0.0485708	0.975637
ENSMUSG00000026644	protein_coding	Acbd7	acyl-Coenzyme A binding domain containing 7 [Source:MGI Symbol;Acc:MGI:1925495]	-3.17707	2.28253	0.039547	0.124705	-1.90318	0.100906	0.211893	-2.28407	0.0404052	0.391662	1.90164	0.100944	0.687707	4.18571	18.198	0.00928873	0.788047
ENSMUSG00000069733	protein_coding	Ube2u	ubiquitin-conjugating enzyme E2U (putative) [Source:MGI Symbol;Acc:MGI:3588216]	-3.38736	1.46975	0.267025	0.463839	-2.70481	0.113711	0.229895	-3.74241	0.0271947	0.328914	0.432153	0.766779	1	4.17456	18.0579	0.0541617	0.975637
ENSMUSG00000087532	antisense	Gm15938	predicted gene 15938 [Source:MGI Symbol;Acc:MGI:3801775]	-3.30734	3.15971	0.0400945	0.126139	-1.01234	0.337012	0.484816	-0.599381	0.60099	0.913052	3.57267	0.0149525	0.343745	4.17205	18.0265	0.0240847	0.9292
ENSMUSG00000042540	protein_coding	Acot5	acyl-CoA thioesterase 5 [Source:MGI Symbol;Acc:MGI:2384969]	-2.59709	3.62319	0.000491069	0.00334244	-0.545845	0.515151	0.668093	-1.31655	0.0922335	0.539438	2.85249	0.0114041	0.303335	4.16904	17.9889	0.00238382	0.606115
ENSMUSG00000084291	pseudogene	Gm6654	predicted pseudogene 6654 [Source:MGI Symbol;Acc:MGI:3648118]	-3.16226	-0.302074	0.815187	0.943535	-4.46806	0.0104753	0.0321137	-2.96299	0.0920366	0.538573	1.203	0.332305	0.823632	4.16599	17.951	0.0491377	0.975637
ENSMUSG00000084914	lincRNA	Gm16786	predicted gene, 16786 [Source:MGI Symbol;Acc:MGI:4439710]	-3.29161	1.13011	0.429457	0.624727	-3.00762	0.0994553	0.209622	-3.97194	0.0336567	0.35783	0.165791	0.882872	1	4.13773	17.6028	0.0687806	0.975637
ENSMUSG00000088185	snoRNA	Scarna2	small Cajal body-specific RNA 2 [Source:MGI Symbol;Acc:MGI:3819484]	-3.08431	4.07962	0.0140462	0.0550213	-0.055903	0.939328	1	-0.308347	0.79071	0.996889	3.82718	0.023457	0.419679	4.13552	17.5759	0.0371499	0.964723
ENSMUSG00000044052	protein_coding	Ccr10	chemokine (C-C motif) receptor 10 [Source:MGI Symbol;Acc:MGI:1096320]	-2.95193	1.74774	0.14438	0.315093	-2.37036	0.00542101	0.0182873	-0.928402	0.386771	0.770974	3.18969	0.000936452	0.0789712	4.11809	17.3648	0.00636461	0.721395
ENSMUSG00000086006	lincRNA	Gm13293	predicted gene 13293 [Source:MGI Symbol;Acc:MGI:3649469]	-3.24486	4.09193	0.013062	0.0521718	-0.0168847	0.999099	1	-0.920602	0.442419	0.818243	3.18822	0.0598623	0.590852	4.10882	17.2535	0.0428454	0.975637
ENSMUSG00000084775	lincRNA	Gm16741	predicted gene, 16741 [Source:MGI Symbol;Acc:MGI:4439665]	-3.39484	0.103549	0.945028	1	-4.00406	0.00930468	0.0290196	-1.95182	0.235161	0.671714	2.15578	0.0837864	0.662367	4.10761	17.2391	0.076611	0.975637
ENSMUSG00000093164	misc_RNA	AL645971.1		-3.4325	1.9322	0.234813	0.439001	-2.17314	0.108012	0.221557	-0.0069775	0.994068	1	4.09837	0.0112361	0.301057	4.10535	17.212	0.0801698	0.975637
ENSMUSG00000022504	protein_coding	Ciita	class II transactivator [Source:MGI Symbol;Acc:MGI:108445]	-2.87268	4.36539	0.00231132	0.0126011	0.260459	0.756479	0.873693	-0.00120587	0.995226	1	4.10373	0.00476613	0.195127	4.10493	17.2071	0.0135417	0.820879
ENSMUSG00000082855	pseudogene	Gm14537	predicted gene 14537 [Source:MGI Symbol;Acc:MGI:3648060]	-3.47717	0.89575	0.511316	0.701358	-3.1927	0.0422964	0.104888	-2.71047	0.0939216	0.54366	1.37798	0.283631	0.806241	4.08845	17.0116	0.0464652	0.975637
ENSMUSG00000087613	antisense	Gm13855	predicted gene 13855 [Source:MGI Symbol;Acc:MGI:3652198]	-3.4766	3.21745	0.0437135	0.134726	-0.863422	0.543623	0.694409	-1.27867	0.35003	0.736368	2.8022	0.0862116	0.663254	4.08087	16.9225	0.051291	0.975637
ENSMUSG00000082778	pseudogene	Gm15191	predicted gene 15191 [Source:MGI Symbol;Acc:MGI:3708125]	-2.7983	4.68911	0.000290474	0.00210527	0.610887	0.396301	0.548014	-0.0702225	0.914682	1	4.008	0.00428448	0.18399	4.07823	16.8915	0.00848896	0.768969
ENSMUSG00000085204	processed_transcript	Gm15327	predicted gene 15327 [Source:MGI Symbol;Acc:MGI:3705295]	-3.46971	0.0728616	0.999992	1	-3.99931	0.0541719	0.127919	0.0629094	0.999997	1	4.13509	0.0457379	0.533477	4.07218	16.8208	0.999924	1
ENSMUSG00000052759	protein_coding	Gpr25	G protein-coupled receptor 25 [Source:MGI Symbol;Acc:MGI:2686146]	-3.38206	1.16375	0.698921	0.854578	-2.90412	0.325147	0.471786	-3.30096	0.221388	0.671714	0.766918	0.931168	1	4.06787	16.7707	0.313435	1
ENSMUSG00000029219	protein_coding	Slc10a4	solute carrier family 10 (sodium/bile acid cotransporter family), member 4 [Source:MGI Symbol;Acc:MGI:3606480]	-3.63797	1.72169	0.277606	0.468064	-2.33456	0.167121	0.308981	-1.93211	0.244483	0.671714	2.12414	0.198357	0.788505	4.05625	16.6362	0.0846966	0.975637
ENSMUSG00000069682	pseudogene	Gm10275	predicted pseudogene 10275 [Source:MGI Symbol;Acc:MGI:3704354]	-3.63797	1.72169	0.277606	0.468064	-2.33456	0.167121	0.308981	-1.93211	0.244483	0.671714	2.12414	0.198357	0.788505	4.05625	16.6362	0.0846966	0.975637
ENSMUSG00000085440	antisense	D330022K07Rik	RIKEN cDNA D330022K07 gene [Source:MGI Symbol;Acc:MGI:2443013]	-3.63797	1.72169	0.277606	0.468064	-2.33456	0.167121	0.308981	-1.93211	0.244483	0.671714	2.12414	0.198357	0.788505	4.05625	16.6362	0.0846966	0.975637
ENSMUSG00000050904	pseudogene	Gm5512	predicted gene 5512 [Source:MGI Symbol;Acc:MGI:3645436]	-3.63547	2.45357	0.142721	0.312873	-1.59116	0.307321	0.453842	-2.6763	0.117192	0.576512	1.36843	0.343441	0.823632	4.04473	16.5038	0.0846634	0.975637
ENSMUSG00000085203	antisense	Gm12927	predicted gene 12927 [Source:MGI Symbol;Acc:MGI:3651776]	-3.63547	2.45357	0.142721	0.312873	-1.59116	0.307321	0.453842	-2.6763	0.117192	0.576512	1.36843	0.343441	0.823632	4.04473	16.5038	0.0846634	0.975637
ENSMUSG00000026765	protein_coding	Lypd6b	LY6/PLAUR domain containing 6B [Source:MGI Symbol;Acc:MGI:1919147]	-2.40791	-0.04536	0.952843	1	-4.08839	1.72816e-05	0.000106825	-2.42926	0.0346588	0.36425	1.61378	0.0182432	0.377533	4.04303	16.4845	0.00240938	0.606115
ENSMUSG00000044361	protein_coding	BC024139	cDNA sequence BC024139 [Source:MGI Symbol;Acc:MGI:2442591]	-3.47945	0.492234	0.789794	0.924481	-3.55006	0.0393218	0.0988631	-2.05186	0.2365	0.671714	1.99044	0.179653	0.788505	4.0423	16.4761	0.0961894	0.975637
ENSMUSG00000086670	pseudogene	Gm13194	predicted gene 13194 [Source:MGI Symbol;Acc:MGI:3651272]	-3.15887	-0.679909	0.63535	0.803581	-4.71382	0.00129288	0.00518286	-1.99371	0.230053	0.671714	2.0402	0.0575207	0.58248	4.03391	16.3806	0.078451	0.975637
ENSMUSG00000009734	protein_coding	Pou6f2	POU domain, class 6, transcription factor 2 [Source:MGI Symbol;Acc:MGI:2443631]	-3.68646	2.00744	0.223629	0.429912	-1.99428	0.228151	0.386395	-1.79906	0.270221	0.671714	2.20266	0.18582	0.788505	4.00172	16.0191	0.0867762	0.975637
ENSMUSG00000045518	protein_coding	Onecut3	one cut domain, family member 3 [Source:MGI Symbol;Acc:MGI:1891409]	-3.68646	2.00744	0.223629	0.429912	-1.99428	0.228151	0.386395	-1.79906	0.270221	0.671714	2.20266	0.18582	0.788505	4.00172	16.0191	0.0867762	0.975637
ENSMUSG00000047197	protein_coding	Gjd3	gap junction protein, delta 3 [Source:MGI Symbol;Acc:MGI:2384150]	-3.68646	2.00744	0.223629	0.429912	-1.99428	0.228151	0.386395	-1.79906	0.270221	0.671714	2.20266	0.18582	0.788505	4.00172	16.0191	0.0867762	0.975637
ENSMUSG00000060188	protein_coding	Cxcl17	chemokine (C-X-C motif) ligand 17 [Source:MGI Symbol;Acc:MGI:2387642]	-3.68646	2.00744	0.223629	0.429912	-1.99428	0.228151	0.386395	-1.79906	0.270221	0.671714	2.20266	0.18582	0.788505	4.00172	16.0191	0.0867762	0.975637
ENSMUSG00000074852	protein_coding	Hpse2	heparanase 2 [Source:MGI Symbol;Acc:MGI:2685814]	-3.68646	2.00744	0.223629	0.429912	-1.99428	0.228151	0.386395	-1.79906	0.270221	0.671714	2.20266	0.18582	0.788505	4.00172	16.0191	0.0867762	0.975637
ENSMUSG00000078347	protein_coding	1700012L04Rik	RIKEN cDNA 1700012L04 gene [Source:MGI Symbol;Acc:MGI:1923633]	-3.68646	2.00744	0.223629	0.429912	-1.99428	0.228151	0.386395	-1.79906	0.270221	0.671714	2.20266	0.18582	0.788505	4.00172	16.0191	0.0867762	0.975637
ENSMUSG00000060887	pseudogene	Gm12960	predicted gene 12960 [Source:MGI Symbol;Acc:MGI:3651525]	-3.38783	0.257316	0.878091	0.987993	-3.72971	0.0404205	0.101058	-2.69291	0.130699	0.589251	1.29412	0.409804	0.859152	3.98703	15.8568	0.086768	0.975637
ENSMUSG00000086324	antisense	Gm15564	predicted gene 15564 [Source:MGI Symbol;Acc:MGI:3783013]	-3.52485	0.0480242	0.99999	1	-3.93243	0.0135969	0.0402551	0.0404146	1	1	4.02087	0.0107018	0.293552	3.98045	15.7847	1	1
ENSMUSG00000037390	protein_coding	Muc3	mucin 3, intestinal [Source:MGI Symbol;Acc:MGI:1203527]	-3.68399	1.98944	0.227629	0.433564	-1.98664	0.2272	0.386395	-1.88219	0.254739	0.671714	2.09389	0.200561	0.788505	3.97608	15.7369	0.0874771	0.975637
ENSMUSG00000042425	protein_coding	Frmpd3	FERM and PDZ domain containing 3 [Source:MGI Symbol;Acc:MGI:3646547]	-3.68399	1.98944	0.227629	0.433564	-1.98664	0.2272	0.386395	-1.88219	0.254739	0.671714	2.09389	0.200561	0.788505	3.97608	15.7369	0.0874771	0.975637
ENSMUSG00000064648	snRNA	U1	U1 spliceosomal RNA [Source:RFAM;Acc:RF00003]	-3.68399	1.98944	0.227629	0.433564	-1.98664	0.2272	0.386395	-1.88219	0.254739	0.671714	2.09389	0.200561	0.788505	3.97608	15.7369	0.0874771	0.975637
ENSMUSG00000065304	snoRNA	SNORA22	Small nucleolar RNA SNORA22 [Source:RFAM;Acc:RF00414]	-3.68399	1.98944	0.227629	0.433564	-1.98664	0.2272	0.386395	-1.88219	0.254739	0.671714	2.09389	0.200561	0.788505	3.97608	15.7369	0.0874771	0.975637
ENSMUSG00000035910	protein_coding	Dcdc2a	doublecortin domain containing 2a [Source:MGI Symbol;Acc:MGI:2652818]	-3.13779	4.24599	0.018313	0.0676305	0.289951	0.850468	0.947271	-0.928867	0.50028	0.85807	3.02718	0.0866617	0.663771	3.95604	15.5198	0.0627481	0.975637
ENSMUSG00000031727	protein_coding	Pmfbp1	polyamine modulated factor 1 binding protein 1 [Source:MGI Symbol;Acc:MGI:1930136]	-3.22402	-0.671316	0.62559	0.795624	-4.62308	0.000682572	0.00295024	-1.93038	0.232998	0.671714	2.02138	0.0343878	0.487526	3.95176	15.4739	0.0763926	0.975637
ENSMUSG00000079383	protein_coding	Gm3298	predicted gene 3298 [Source:MGI Symbol;Acc:MGI:3781476]	-3.17521	1.31431	0.215709	0.422602	-2.6338	0.112118	0.227511	-4.52468	0.00287427	0.0965897	-0.576559	0.653618	0.97155	3.94812	15.4348	0.0499797	0.975637
ENSMUSG00000085278	antisense	Gm12841	predicted gene 12841 [Source:MGI Symbol;Acc:MGI:3651048]	-3.06167	3.52519	0.0233351	0.0821671	-0.422761	0.666832	0.800052	0.0945438	0.93184	1	4.04249	0.00661874	0.232386	3.94795	15.433	0.0274916	0.933455
ENSMUSG00000026459	protein_coding	Myog	myogenin [Source:MGI Symbol;Acc:MGI:97276]	-3.47166	0.764972	0.599378	0.775468	-3.18031	0.0521093	0.124063	-2.61579	0.11487	0.575963	1.32949	0.334595	0.823632	3.94528	15.4045	0.0643331	0.975637
ENSMUSG00000004939	protein_coding	Itgb1bp3	integrin beta 1 binding protein 3 [Source:MGI Symbol;Acc:MGI:1916814]	-3.68515	1.94936	0.228358	0.433785	-1.98795	0.230579	0.38779	-1.8441	0.257258	0.671714	2.09321	0.205453	0.792123	3.93731	15.3196	0.0890997	0.975637
ENSMUSG00000056071	protein_coding	S100a9	S100 calcium binding protein A9 (calgranulin B) [Source:MGI Symbol;Acc:MGI:1338947]	-3.68515	1.94936	0.228358	0.433785	-1.98795	0.230579	0.38779	-1.8441	0.257258	0.671714	2.09321	0.205453	0.792123	3.93731	15.3196	0.0890997	0.975637
ENSMUSG00000062083	protein_coding	Rpl13a-ps1	ribosomal protein 13A, pseudogene 1 [Source:MGI Symbol;Acc:MGI:3648883]	-3.68515	1.94936	0.228358	0.433785	-1.98795	0.230579	0.38779	-1.8441	0.257258	0.671714	2.09321	0.205453	0.792123	3.93731	15.3196	0.0890997	0.975637
ENSMUSG00000070683	lincRNA	Lactbl1	lactamase, beta-like 1 [Source:MGI Symbol;Acc:MGI:2448566]	-3.68515	1.94936	0.228358	0.433785	-1.98795	0.230579	0.38779	-1.8441	0.257258	0.671714	2.09321	0.205453	0.792123	3.93731	15.3196	0.0890997	0.975637
ENSMUSG00000081494	pseudogene	Gm14130	predicted gene 14130 [Source:MGI Symbol;Acc:MGI:3652217]	-3.68515	1.94936	0.228358	0.433785	-1.98795	0.230579	0.38779	-1.8441	0.257258	0.671714	2.09321	0.205453	0.792123	3.93731	15.3196	0.0890997	0.975637
ENSMUSG00000085031	lincRNA	Gm16982	predicted gene, 16982 [Source:MGI Symbol;Acc:MGI:4439906]	-3.68515	1.94936	0.228358	0.433785	-1.98795	0.230579	0.38779	-1.8441	0.257258	0.671714	2.09321	0.205453	0.792123	3.93731	15.3196	0.0890997	0.975637
ENSMUSG00000087080	antisense	Gm12199	predicted gene 12199 [Source:MGI Symbol;Acc:MGI:3650414]	-3.68515	1.94936	0.228358	0.433785	-1.98795	0.230579	0.38779	-1.8441	0.257258	0.671714	2.09321	0.205453	0.792123	3.93731	15.3196	0.0890997	0.975637
ENSMUSG00000054360	protein_coding	Bsx	brain specific homeobox [Source:MGI Symbol;Acc:MGI:2669849]	-3.2511	3.189	0.0829501	0.216982	-0.74476	0.58925	0.735984	-0.118838	0.978256	1	3.81492	0.038753	0.507396	3.93376	15.2819	0.0766463	0.975637
ENSMUSG00000031775	protein_coding	Pllp	plasma membrane proteolipid [Source:MGI Symbol;Acc:MGI:1915051]	-2.6839	0.354023	0.683007	0.842253	-3.57012	0.000229349	0.00110658	-2.23721	0.0526384	0.435457	1.68694	0.0209063	0.398582	3.92415	15.1805	0.00410564	0.687741
ENSMUSG00000028269	protein_coding	Gbp1	guanylate binding protein 1 [Source:MGI Symbol;Acc:MGI:95666]	-3.48252	2.70857	0.0923586	0.2352	-1.19261	0.371265	0.521644	-0.798477	0.568384	0.896862	3.1027	0.0498356	0.550928	3.90118	14.9407	0.0577324	0.975637
ENSMUSG00000057060	protein_coding	Slc35f3	solute carrier family 35, member F3 [Source:MGI Symbol;Acc:MGI:2444426]	-3.47576	-0.101704	0.999993	1	-3.98999	0.0111081	0.0337941	0.0113376	1	1	3.89962	0.0124246	0.312114	3.88828	14.8078	1	1
ENSMUSG00000093402	pseudogene	Gm18588	predicted gene, 18588 [Source:MGI Symbol;Acc:MGI:5010773]	-3.38514	2.03664	0.30499	0.496238	-1.84034	0.36181	0.511933	0.278032	0.910497	1	4.15501	0.0746067	0.639094	3.87698	14.6922	0.152715	0.999318
ENSMUSG00000032985	protein_coding	5730522E02Rik	RIKEN cDNA 5730522E02 gene [Source:MGI Symbol;Acc:MGI:1917876]	-3.68625	1.96527	0.2289	0.434177	-1.9014	0.250582	0.409372	-1.93579	0.241561	0.671714	1.93088	0.237006	0.802828	3.86667	14.5876	0.0964663	0.975637
ENSMUSG00000038026	protein_coding	Kcnj9	potassium inwardly-rectifying channel, subfamily J, member 9 [Source:MGI Symbol;Acc:MGI:108007]	-3.68625	1.96527	0.2289	0.434177	-1.9014	0.250582	0.409372	-1.93579	0.241561	0.671714	1.93088	0.237006	0.802828	3.86667	14.5876	0.0964663	0.975637
ENSMUSG00000050189	protein_coding	Etos1	ectopic ossification 1 [Source:MGI Symbol;Acc:MGI:2149837]	-3.68625	1.96527	0.2289	0.434177	-1.9014	0.250582	0.409372	-1.93579	0.241561	0.671714	1.93088	0.237006	0.802828	3.86667	14.5876	0.0964663	0.975637
ENSMUSG00000081583	pseudogene	Gm14769	predicted gene 14769 [Source:MGI Symbol;Acc:MGI:3708088]	-3.68625	1.96527	0.2289	0.434177	-1.9014	0.250582	0.409372	-1.93579	0.241561	0.671714	1.93088	0.237006	0.802828	3.86667	14.5876	0.0964663	0.975637
ENSMUSG00000088990	snoRNA	SCARNA1	Small Cajal body specific RNA 1 [Source:RFAM;Acc:RF00553]	-3.68625	1.96527	0.2289	0.434177	-1.9014	0.250582	0.409372	-1.93579	0.241561	0.671714	1.93088	0.237006	0.802828	3.86667	14.5876	0.0964663	0.975637
ENSMUSG00000015829	protein_coding	Tnr	tenascin R [Source:MGI Symbol;Acc:MGI:99516]	-2.62973	-1.83894	0.0557553	0.161859	-5.70514	1.80375e-06	1.33092e-05	-2.74983	0.0915735	0.538016	1.11637	0.0790266	0.651695	3.8662	14.5829	0.0360951	0.959377
ENSMUSG00000087151	lincRNA	Gm14022	predicted gene 14022 [Source:MGI Symbol;Acc:MGI:3649977]	-3.05926	-0.377908	0.718758	0.869531	-4.24373	0.00589961	0.019654	-3.52312	0.0278179	0.331459	0.342695	0.70701	0.989154	3.86582	14.579	0.0341253	0.946708
ENSMUSG00000056821	protein_coding	1700028I16Rik	RIKEN cDNA 1700028I16 gene [Source:MGI Symbol;Acc:MGI:1917253]	-2.24446	4.08527	4.19853e-06	4.84144e-05	0.234009	0.709354	0.833971	-0.753377	0.175635	0.651255	3.09788	0.00228187	0.130595	3.85126	14.4326	0.000897416	0.579203
ENSMUSG00000081726	pseudogene	Gm13202	predicted gene 13202 [Source:MGI Symbol;Acc:MGI:3649942]	-3.44237	1.92392	0.246059	0.451427	-1.91888	0.204642	0.361946	-0.0278973	0.986143	1	3.8149	0.0281443	0.450368	3.8428	14.3482	0.106482	0.975637
ENSMUSG00000093205	misc_RNA	AC122417.1		-3.3878	2.84974	0.0784507	0.208292	-0.990145	0.374392	0.525063	0.0289146	0.981616	1	3.8688	0.0111241	0.299342	3.83989	14.3193	0.0488475	0.975637
ENSMUSG00000087357	lincRNA	Gm12498	predicted gene 12498 [Source:MGI Symbol;Acc:MGI:3650533]	-3.3815	3.59393	0.0354312	0.11412	-0.23604	0.844911	0.942732	-0.993094	0.473901	0.839859	2.83687	0.100922	0.687707	3.82997	14.2212	0.0729812	0.975637
ENSMUSG00000082187	pseudogene	Gm13670	predicted gene 13670 [Source:MGI Symbol;Acc:MGI:3651580]	-3.52281	1.70097	0.375305	0.568292	-2.12496	0.345432	0.49395	-3.10584	0.153184	0.617458	0.720085	0.798803	1	3.82592	14.1813	0.179228	1
ENSMUSG00000057580	pseudogene	Gm10012	predicted pseudogene 10012 [Source:MGI Symbol;Acc:MGI:3642454]	-2.61063	0.802129	0.321457	0.508914	-3.01953	0.00604799	0.0200631	-3.22321	0.00288726	0.0968778	0.598454	0.468647	0.894254	3.82166	14.1395	0.00549184	0.721395
ENSMUSG00000028777	protein_coding	Gnat3	guanine nucleotide binding protein, alpha transducing 3 [Source:MGI Symbol;Acc:MGI:3588268]	-3.43454	0.047365	0.974583	1	-3.75363	0.0144434	0.0424347	-1.95977	0.231958	0.671714	1.84123	0.138715	0.742441	3.801	13.9384	0.0927632	0.975637
ENSMUSG00000002324	protein_coding	Rec8	REC8 homolog (yeast) [Source:MGI Symbol;Acc:MGI:1929645]	-3.29151	0.164922	0.881358	0.990247	-3.62534	0.019906	0.055802	-3.22049	0.0440788	0.407215	0.569767	0.591705	0.9537	3.79026	13.8351	0.043657	0.975637
ENSMUSG00000040340	protein_coding	1700019B03Rik	RIKEN cDNA 1700019B03 gene [Source:MGI Symbol;Acc:MGI:1923656]	-2.50938	5.70994	2.68027e-06	3.23698e-05	1.9209	0.0242625	0.0661221	-0.401731	0.52978	0.877543	3.3873	0.031765	0.471752	3.78903	13.8233	0.0251458	0.930524
ENSMUSG00000078312	pseudogene	Gm6344	predicted gene 6344 [Source:MGI Symbol;Acc:MGI:3779586]	-2.86674	1.54911	0.0530466	0.155935	-2.2291	0.0526097	0.125024	-3.095	0.00258352	0.092484	0.683208	0.45133	0.883855	3.77821	13.72	0.00706983	0.749672
ENSMUSG00000053046	protein_coding	Brsk2	BR serine/threonine kinase 2 [Source:MGI Symbol;Acc:MGI:1923020]	-3.38503	0.999487	0.481521	0.673326	-2.77582	0.105261	0.218199	-3.4616	0.0415083	0.395337	0.313712	0.825355	1	3.77531	13.6924	0.0803569	0.975637
ENSMUSG00000040680	protein_coding	Kremen2	kringle containing transmembrane protein 2 [Source:MGI Symbol;Acc:MGI:1920266]	-3.47064	3.49067	0.0401612	0.126279	-0.271218	0.865524	0.959585	-1.69478	0.249464	0.671714	2.0671	0.22064	0.802108	3.76189	13.5656	0.107427	0.975637
ENSMUSG00000081622	pseudogene	Gm5937	predicted gene 5937 [Source:MGI Symbol;Acc:MGI:3648844]	-3.39053	0.195952	0.883694	0.991503	-3.55322	0.0234538	0.0642454	-2.73597	0.0962725	0.550491	1.01321	0.387115	0.843369	3.74917	13.4466	0.0609156	0.975637
ENSMUSG00000092325	pseudogene	Gm18284	predicted gene, 18284 [Source:MGI Symbol;Acc:MGI:5010469]	-3.38846	3.19584	0.0567503	0.163773	-0.550942	0.685253	0.815093	-0.80376	0.565236	0.895785	2.94302	0.076179	0.643164	3.74678	13.4243	0.0701407	0.975637
ENSMUSG00000001494	protein_coding	Sost	sclerostin [Source:MGI Symbol;Acc:MGI:1921749]	-3.69019	1.92772	0.234333	0.438951	-1.81763	0.261475	0.416447	-1.89832	0.250242	0.671714	1.84703	0.250765	0.802828	3.74535	13.4111	0.102252	0.975637
ENSMUSG00000022809	protein_coding	Nr1i2	nuclear receptor subfamily 1, group I, member 2 [Source:MGI Symbol;Acc:MGI:1337040]	-3.69019	1.92772	0.234333	0.438951	-1.81763	0.261475	0.416447	-1.89832	0.250242	0.671714	1.84703	0.250765	0.802828	3.74535	13.4111	0.102252	0.975637
ENSMUSG00000029754	protein_coding	Dlx6	distal-less homeobox 6 [Source:MGI Symbol;Acc:MGI:101927]	-3.69019	1.92772	0.234333	0.438951	-1.81763	0.261475	0.416447	-1.89832	0.250242	0.671714	1.84703	0.250765	0.802828	3.74535	13.4111	0.102252	0.975637
ENSMUSG00000038216	protein_coding	Pnmt	phenylethanolamine-N-methyltransferase [Source:MGI Symbol;Acc:MGI:97724]	-3.69019	1.92772	0.234333	0.438951	-1.81763	0.261475	0.416447	-1.89832	0.250242	0.671714	1.84703	0.250765	0.802828	3.74535	13.4111	0.102252	0.975637
ENSMUSG00000057047	protein_coding	1700010B08Rik	RIKEN cDNA 1700010B08 gene [Source:MGI Symbol;Acc:MGI:1922735]	-3.69019	1.92772	0.234333	0.438951	-1.81763	0.261475	0.416447	-1.89832	0.250242	0.671714	1.84703	0.250765	0.802828	3.74535	13.4111	0.102252	0.975637
ENSMUSG00000067038	protein_coding	Rps12-ps3	ribosomal protein S12, pseudogene 3 [Source:MGI Symbol;Acc:MGI:3704503]	-3.69019	1.92772	0.234333	0.438951	-1.81763	0.261475	0.416447	-1.89832	0.250242	0.671714	1.84703	0.250765	0.802828	3.74535	13.4111	0.102252	0.975637
ENSMUSG00000074113	lincRNA	Gm10629	predicted gene 10629 [Source:MGI Symbol;Acc:MGI:3642307]	-3.69019	1.92772	0.234333	0.438951	-1.81763	0.261475	0.416447	-1.89832	0.250242	0.671714	1.84703	0.250765	0.802828	3.74535	13.4111	0.102252	0.975637
ENSMUSG00000081330	pseudogene	Gm13013	predicted gene 13013 [Source:MGI Symbol;Acc:MGI:3650319]	-3.69019	1.92772	0.234333	0.438951	-1.81763	0.261475	0.416447	-1.89832	0.250242	0.671714	1.84703	0.250765	0.802828	3.74535	13.4111	0.102252	0.975637
ENSMUSG00000085903	lincRNA	Gm15340	predicted gene 15340 [Source:MGI Symbol;Acc:MGI:3705158]	-3.69019	1.92772	0.234333	0.438951	-1.81763	0.261475	0.416447	-1.89832	0.250242	0.671714	1.84703	0.250765	0.802828	3.74535	13.4111	0.102252	0.975637
ENSMUSG00000086732	lincRNA	Gm6117	predicted gene 6117 [Source:MGI Symbol;Acc:MGI:3647032]	-3.69019	1.92772	0.234333	0.438951	-1.81763	0.261475	0.416447	-1.89832	0.250242	0.671714	1.84703	0.250765	0.802828	3.74535	13.4111	0.102252	0.975637
ENSMUSG00000092278	pseudogene	Gm8752	predicted pseudogene 8752 [Source:MGI Symbol;Acc:MGI:3647539]	-3.69019	1.92772	0.234333	0.438951	-1.81763	0.261475	0.416447	-1.89832	0.250242	0.671714	1.84703	0.250765	0.802828	3.74535	13.4111	0.102252	0.975637
ENSMUSG00000086222	antisense	Gm11665	predicted gene 11665 [Source:MGI Symbol;Acc:MGI:3650128]	-3.47017	0.228769	0.881741	0.990374	-3.51569	0.0503241	0.120624	-1.8988	0.25918	0.671714	1.84566	0.233809	0.802828	3.74446	13.4027	0.120202	0.975637
ENSMUSG00000076867	IG_V_gene	Trdv4	T cell receptor delta variable 4 [Source:MGI Symbol;Acc:MGI:4887419]	-3.48344	1.8533	0.14047	0.309489	-1.88778	0.24201	0.401077	-3.60772	0.0205092	0.287028	0.133358	0.933315	1	3.74108	13.3714	0.0969614	0.975637
ENSMUSG00000086101	lincRNA	2610316D01Rik	RIKEN cDNA 2610316D01 gene [Source:MGI Symbol;Acc:MGI:1919761]	-3.30172	0.636635	0.596443	0.773142	-3.10186	0.0715899	0.160598	-3.71641	0.028622	0.336052	0.0220855	0.982421	1	3.73849	13.3474	0.0672658	0.975637
ENSMUSG00000061923	protein_coding	Odf1	outer dense fiber of sperm tails 1 [Source:MGI Symbol;Acc:MGI:97424]	-3.53018	3.79644	0.0294979	0.0990667	0.0641859	0.999991	1	-3.83151	0.0306195	0.345395	-0.0992633	0.99999	1	3.73225	13.2898	0.999878	1
ENSMUSG00000085308	lincRNA	Gm16748	predicted gene, 16748 [Source:MGI Symbol;Acc:MGI:4439672]	-3.29927	0.12751	0.907915	1	-3.59943	0.0210588	0.0585695	-3.20939	0.0446842	0.408563	0.517554	0.628664	0.964835	3.72694	13.241	0.0468279	0.975637
ENSMUSG00000066364	protein_coding	Serpina3b	serine (or cysteine) peptidase inhibitor, clade A, member 3B [Source:MGI Symbol;Acc:MGI:2182835]	-3.53468	1.48985	0.671114	0.832793	-2.2338	0.404991	0.557187	-2.94107	0.326739	0.715707	0.782579	0.845695	1	3.72365	13.2108	0.351831	1
ENSMUSG00000049476	protein_coding	1700104B16Rik	RIKEN cDNA 1700104B16 gene [Source:MGI Symbol;Acc:MGI:1925886]	-3.47671	0.00641428	0.992235	1	-3.71265	0.032817	0.0851023	-1.87394	0.258031	0.671714	1.84512	0.214369	0.797334	3.71906	13.1689	0.116718	0.975637
ENSMUSG00000087093	antisense	Gm15486	predicted gene 15486 [Source:MGI Symbol;Acc:MGI:3705263]	-3.39928	-0.107358	0.944695	1	-3.81777	0.0206679	0.0575846	-1.90246	0.248483	0.671714	1.80795	0.210535	0.797334	3.71041	13.0901	0.114823	0.975637
ENSMUSG00000010044	protein_coding	Zmynd10	zinc finger, MYND domain containing 10 [Source:MGI Symbol;Acc:MGI:2387863]	-2.63265	3.03633	0.000140515	0.00111517	-0.667872	0.445576	0.598099	-2.00111	0.00431913	0.120278	1.70309	0.0883117	0.668015	3.7042	13.0339	0.00274705	0.606345
ENSMUSG00000072662	protein_coding	Gm5887	predicted gene 5887 [Source:MGI Symbol;Acc:MGI:3645619]	-3.08774	3.7649	0.0204946	0.0739328	0.0902561	0.941499	1	0.332207	0.774143	0.990484	4.00685	0.0115456	0.304432	3.67464	12.7696	0.0465946	0.975637
ENSMUSG00000024653	protein_coding	Scgb1a1	secretoglobin, family 1A, member 1 (uteroglobin) [Source:MGI Symbol;Acc:MGI:98919]	-3.13642	-0.253046	0.810489	0.940279	-3.9243	0.0152319	0.044389	-3.58277	0.0277586	0.331459	0.088475	0.937751	1	3.67125	12.7396	0.051022	0.975637
ENSMUSG00000092009	protein_coding	Myh15	myosin, heavy chain 15 [Source:MGI Symbol;Acc:MGI:3643515]	-3.35478	0.400417	0.95959	1	-3.25933	0.194487	0.347458	-2.9138	0.24528	0.671714	0.745946	0.863051	1	3.65974	12.6384	0.302291	1
ENSMUSG00000040055	protein_coding	Gjb6	gap junction protein, beta 6 [Source:MGI Symbol;Acc:MGI:107588]	-3.68267	1.79717	0.26262	0.46063	-1.85988	0.255822	0.411838	-1.81109	0.2671	0.671714	1.84595	0.251432	0.802828	3.65705	12.6148	0.110578	0.975637
ENSMUSG00000042244	protein_coding	Pglyrp3	peptidoglycan recognition protein 3 [Source:MGI Symbol;Acc:MGI:2685266]	-3.68267	1.79717	0.26262	0.46063	-1.85988	0.255822	0.411838	-1.81109	0.2671	0.671714	1.84595	0.251432	0.802828	3.65705	12.6148	0.110578	0.975637
ENSMUSG00000042433	protein_coding	E230019M04Rik	RIKEN cDNA E230019M04 gene [Source:MGI Symbol;Acc:MGI:3607720]	-3.68267	1.79717	0.26262	0.46063	-1.85988	0.255822	0.411838	-1.81109	0.2671	0.671714	1.84595	0.251432	0.802828	3.65705	12.6148	0.110578	0.975637
ENSMUSG00000059455	protein_coding	Plac8l1	PLAC8-like 1 [Source:MGI Symbol;Acc:MGI:1916651]	-3.68267	1.79717	0.26262	0.46063	-1.85988	0.255822	0.411838	-1.81109	0.2671	0.671714	1.84595	0.251432	0.802828	3.65705	12.6148	0.110578	0.975637
ENSMUSG00000078240	protein_coding	Gm3550	predicted gene 3550 [Source:MGI Symbol;Acc:MGI:3781727]	-3.68267	1.79717	0.26262	0.46063	-1.85988	0.255822	0.411838	-1.81109	0.2671	0.671714	1.84595	0.251432	0.802828	3.65705	12.6148	0.110578	0.975637
ENSMUSG00000080783	pseudogene	Gm8250	predicted gene 8250 [Source:MGI Symbol;Acc:MGI:3647615]	-3.68267	1.79717	0.26262	0.46063	-1.85988	0.255822	0.411838	-1.81109	0.2671	0.671714	1.84595	0.251432	0.802828	3.65705	12.6148	0.110578	0.975637
ENSMUSG00000082625	pseudogene	Gm15204	predicted gene 15204 [Source:MGI Symbol;Acc:MGI:3648402]	-3.68267	1.79717	0.26262	0.46063	-1.85988	0.255822	0.411838	-1.81109	0.2671	0.671714	1.84595	0.251432	0.802828	3.65705	12.6148	0.110578	0.975637
ENSMUSG00000087545	antisense	Gm13966	predicted gene 13966 [Source:MGI Symbol;Acc:MGI:3650827]	-3.68267	1.79717	0.26262	0.46063	-1.85988	0.255822	0.411838	-1.81109	0.2671	0.671714	1.84595	0.251432	0.802828	3.65705	12.6148	0.110578	0.975637
ENSMUSG00000091683	lincRNA	Gm17357	predicted gene, 17357 [Source:MGI Symbol;Acc:MGI:4936991]	-3.68267	1.79717	0.26262	0.46063	-1.85988	0.255822	0.411838	-1.81109	0.2671	0.671714	1.84595	0.251432	0.802828	3.65705	12.6148	0.110578	0.975637
ENSMUSG00000092443	protein_coding	CT009512.1	Putative uncharacterized protein [Source:UniProtKB/TrEMBL;Acc:Q9CVT1]	-3.68267	1.79717	0.26262	0.46063	-1.85988	0.255822	0.411838	-1.81109	0.2671	0.671714	1.84595	0.251432	0.802828	3.65705	12.6148	0.110578	0.975637
ENSMUSG00000092448	processed_transcript	Gm20387	predicted gene 20387 [Source:MGI Symbol;Acc:MGI:5141852]	-3.68267	1.79717	0.26262	0.46063	-1.85988	0.255822	0.411838	-1.81109	0.2671	0.671714	1.84595	0.251432	0.802828	3.65705	12.6148	0.110578	0.975637
ENSMUSG00000038883	protein_coding	Prl3a1	prolactin family 3, subfamily a, member 1 [Source:MGI Symbol;Acc:MGI:1914250]	-3.68494	1.82237	0.254289	0.458999	-1.83448	0.266256	0.421219	-1.92069	0.240818	0.671714	1.73617	0.279688	0.806241	3.65686	12.6132	0.111234	0.975637
ENSMUSG00000040125	protein_coding	Gpr26	G protein-coupled receptor 26 [Source:MGI Symbol;Acc:MGI:2441758]	-3.68494	1.82237	0.254289	0.458999	-1.83448	0.266256	0.421219	-1.92069	0.240818	0.671714	1.73617	0.279688	0.806241	3.65686	12.6132	0.111234	0.975637
ENSMUSG00000054764	protein_coding	Mtnr1a	melatonin receptor 1A [Source:MGI Symbol;Acc:MGI:102967]	-3.68494	1.82237	0.254289	0.458999	-1.83448	0.266256	0.421219	-1.92069	0.240818	0.671714	1.73617	0.279688	0.806241	3.65686	12.6132	0.111234	0.975637
ENSMUSG00000080866	pseudogene	Gm5687	predicted gene 5687 [Source:MGI Symbol;Acc:MGI:3644274]	-3.68494	1.82237	0.254289	0.458999	-1.83448	0.266256	0.421219	-1.92069	0.240818	0.671714	1.73617	0.279688	0.806241	3.65686	12.6132	0.111234	0.975637
ENSMUSG00000081456	pseudogene	Gm7781	predicted gene 7781 [Source:MGI Symbol;Acc:MGI:3643104]	-3.68494	1.82237	0.254289	0.458999	-1.83448	0.266256	0.421219	-1.92069	0.240818	0.671714	1.73617	0.279688	0.806241	3.65686	12.6132	0.111234	0.975637
ENSMUSG00000086205	antisense	Gm12679	predicted gene 12679 [Source:MGI Symbol;Acc:MGI:3650924]	-3.68494	1.82237	0.254289	0.458999	-1.83448	0.266256	0.421219	-1.92069	0.240818	0.671714	1.73617	0.279688	0.806241	3.65686	12.6132	0.111234	0.975637
ENSMUSG00000086595	antisense	Gm12214	predicted gene 12214 [Source:MGI Symbol;Acc:MGI:3652265]	-3.68494	1.82237	0.254289	0.458999	-1.83448	0.266256	0.421219	-1.92069	0.240818	0.671714	1.73617	0.279688	0.806241	3.65686	12.6132	0.111234	0.975637
ENSMUSG00000026650	protein_coding	Meig1	meiosis expressed gene 1 [Source:MGI Symbol;Acc:MGI:1202878]	-3.1139	1.94718	0.147481	0.320065	-1.70906	0.132339	0.25784	-1.0582	0.388231	0.772174	2.59803	0.037637	0.502559	3.65624	12.6077	0.0397467	0.975243
ENSMUSG00000024731	protein_coding	Ms4a10	membrane-spanning 4-domains, subfamily A, member 10 [Source:MGI Symbol;Acc:MGI:1917076]	-3.5278	2.74511	0.0904989	0.231593	-0.883217	0.530663	0.682743	-0.805633	0.572912	0.898962	2.82269	0.0834658	0.662367	3.62832	12.3662	0.0808125	0.975637
ENSMUSG00000020932	protein_coding	Gfap	glial fibrillary acidic protein [Source:MGI Symbol;Acc:MGI:95697]	-3.2964	0.869775	0.367501	0.559953	-2.75678	0.0897865	0.193487	-3.88387	0.00868924	0.180407	-0.257321	0.82322	1	3.62655	12.351	0.0555941	0.975637
ENSMUSG00000024768	protein_coding	Lipf	lipase, gastric [Source:MGI Symbol;Acc:MGI:1914967]	-2.83283	-1.32705	0.114305	0.271215	-4.94524	9.54881e-05	0.000502269	-3.22348	0.0390945	0.385049	0.39471	0.533911	0.925979	3.61819	12.2796	0.0311587	0.935282
ENSMUSG00000061911	protein_coding	Myt1l	myelin transcription factor 1-like [Source:MGI Symbol;Acc:MGI:1100511]	-2.63033	-1.93318	0.147894	0.320643	-5.54825	0.000123446	0.000634107	-2.1538	0.21517	0.671714	1.46127	0.127547	0.731043	3.61506	12.253	0.104986	0.975637
ENSMUSG00000072736	protein_coding	Gm3591	predicted gene 3591 [Source:MGI Symbol;Acc:MGI:3781768]	-3.26468	2.70363	0.117761	0.276823	-0.898545	0.520737	0.673408	0.477691	0.750997	0.980746	4.07987	0.0181317	0.376976	3.60218	12.1441	0.093837	0.975637
ENSMUSG00000083679	pseudogene	Gm12892	predicted gene 12892 [Source:MGI Symbol;Acc:MGI:3649649]	-3.57169	0.0192096	0.999994	1	-3.58086	0.0294348	0.0778121	0.0594253	0.999997	1	3.6595	0.0239204	0.422421	3.60007	12.1263	0.999724	1
ENSMUSG00000022366	protein_coding	Slc22a22	solute carrier family 22 (organic cation transporter), member 22 [Source:MGI Symbol;Acc:MGI:2446114]	-3.48306	1.9271	0.226864	0.432784	-1.6643	0.191027	0.342252	-0.0526132	0.973273	1	3.53879	0.0220491	0.411434	3.5914	12.0537	0.102449	0.975637
ENSMUSG00000014542	protein_coding	Clec4f	C-type lectin domain family 4, member f [Source:MGI Symbol;Acc:MGI:1859834]	-3.68772	1.82685	0.259204	0.46063	-1.75249	0.273766	0.429068	-1.92266	0.247017	0.671714	1.65668	0.288659	0.80826	3.57934	11.9533	0.115622	0.975637
ENSMUSG00000021348	protein_coding	Prl7d1	prolactin family 7, subfamily d, member 1 [Source:MGI Symbol;Acc:MGI:97619]	-3.68772	1.82685	0.259204	0.46063	-1.75249	0.273766	0.429068	-1.92266	0.247017	0.671714	1.65668	0.288659	0.80826	3.57934	11.9533	0.115622	0.975637
ENSMUSG00000022262	protein_coding	Dnahc5	dynein, axonemal, heavy chain 5 [Source:MGI Symbol;Acc:MGI:107718]	-3.68772	1.82685	0.259204	0.46063	-1.75249	0.273766	0.429068	-1.92266	0.247017	0.671714	1.65668	0.288659	0.80826	3.57934	11.9533	0.115622	0.975637
ENSMUSG00000031884	protein_coding	Ces2d-ps	carboxylesterase 2D, pseudogene [Source:MGI Symbol;Acc:MGI:3704319]	-3.68772	1.82685	0.259204	0.46063	-1.75249	0.273766	0.429068	-1.92266	0.247017	0.671714	1.65668	0.288659	0.80826	3.57934	11.9533	0.115622	0.975637
ENSMUSG00000045877	protein_coding	4933415A04Rik	RIKEN cDNA 4933415A04 gene [Source:MGI Symbol;Acc:MGI:1922977]	-3.68772	1.82685	0.259204	0.46063	-1.75249	0.273766	0.429068	-1.92266	0.247017	0.671714	1.65668	0.288659	0.80826	3.57934	11.9533	0.115622	0.975637
ENSMUSG00000052767	processed_transcript	Gm12703	predicted gene 12703 [Source:MGI Symbol;Acc:MGI:3650667]	-3.68772	1.82685	0.259204	0.46063	-1.75249	0.273766	0.429068	-1.92266	0.247017	0.671714	1.65668	0.288659	0.80826	3.57934	11.9533	0.115622	0.975637
ENSMUSG00000056508	protein_coding	1700001K19Rik	RIKEN cDNA 1700001K19 gene [Source:MGI Symbol;Acc:MGI:1913573]	-3.68772	1.82685	0.259204	0.46063	-1.75249	0.273766	0.429068	-1.92266	0.247017	0.671714	1.65668	0.288659	0.80826	3.57934	11.9533	0.115622	0.975637
ENSMUSG00000062732	protein_coding	Lypd4	Ly6/Plaur domain containing 4 [Source:MGI Symbol;Acc:MGI:2687054]	-3.68772	1.82685	0.259204	0.46063	-1.75249	0.273766	0.429068	-1.92266	0.247017	0.671714	1.65668	0.288659	0.80826	3.57934	11.9533	0.115622	0.975637
ENSMUSG00000080817	pseudogene	Gm13751	predicted gene 13751 [Source:MGI Symbol;Acc:MGI:3650600]	-3.68772	1.82685	0.259204	0.46063	-1.75249	0.273766	0.429068	-1.92266	0.247017	0.671714	1.65668	0.288659	0.80826	3.57934	11.9533	0.115622	0.975637
ENSMUSG00000082675	pseudogene	Gm6382	predicted gene 6382 [Source:MGI Symbol;Acc:MGI:3646438]	-3.68772	1.82685	0.259204	0.46063	-1.75249	0.273766	0.429068	-1.92266	0.247017	0.671714	1.65668	0.288659	0.80826	3.57934	11.9533	0.115622	0.975637
ENSMUSG00000085994	lincRNA	Gm16733	predicted gene, 16733 [Source:MGI Symbol;Acc:MGI:4439657]	-3.68772	1.82685	0.259204	0.46063	-1.75249	0.273766	0.429068	-1.92266	0.247017	0.671714	1.65668	0.288659	0.80826	3.57934	11.9533	0.115622	0.975637
ENSMUSG00000059336	protein_coding	Slc14a1	solute carrier family 14 (urea transporter), member 1 [Source:MGI Symbol;Acc:MGI:1351654]	-2.54705	3.84495	0.00741551	0.0331013	0.269073	0.614947	0.757942	1.45133	0.0298389	0.340309	5.02721	3.429e-05	0.00767815	3.57588	11.9247	0.0184176	0.908225
ENSMUSG00000020125	protein_coding	Elane	elastase, neutrophil expressed [Source:MGI Symbol;Acc:MGI:2679229]	-2.95915	-1.34104	0.192855	0.389472	-4.91417	0.000198406	0.000972271	-2.7069	0.0951904	0.547681	0.866226	0.252492	0.802828	3.57313	11.902	0.0519425	0.975637
ENSMUSG00000086688	pseudogene	Gm11560	predicted gene 11560 [Source:MGI Symbol;Acc:MGI:3652066]	-3.29239	1.72577	0.0768396	0.204856	-1.84702	0.245831	0.405573	-4.3735	0.0018105	0.0722355	-0.800706	0.560152	0.938472	3.57279	11.8992	0.0999944	0.975637
ENSMUSG00000025726	protein_coding	Slc28a1	solute carrier family 28 (sodium-coupled nucleoside transporter), member 1 [Source:MGI Symbol;Acc:MGI:3605073]	-2.71243	4.36954	0.00295862	0.0155618	0.797819	0.343651	0.492077	0.678965	0.426634	0.805911	4.25069	0.00415023	0.179351	3.57172	11.8904	0.0312766	0.935282
ENSMUSG00000074256	protein_coding	Gm10655	predicted gene 10655 [Source:MGI Symbol;Acc:MGI:3642575]	-3.25471	2.00226	0.0945438	0.238934	-1.56617	0.213009	0.372927	-2.01403	0.0948095	0.547068	1.5544	0.213659	0.797334	3.56843	11.8633	0.0405806	0.975243
ENSMUSG00000082806	pseudogene	Rpl13-ps1	ribosomal protein L13, pseudogene 1 [Source:MGI Symbol;Acc:MGI:3649805]	-3.48323	1.77798	0.160735	0.340363	-1.78772	0.257777	0.413015	-3.63595	0.0196877	0.28274	-0.0702529	0.967734	1	3.5657	11.8408	0.110817	0.975637
ENSMUSG00000019368	protein_coding	Sec14l4	SEC14-like 4 (S. cerevisiae) [Source:MGI Symbol;Acc:MGI:2144095]	-3.28893	1.45068	0.255062	0.458999	-2.10161	0.0710794	0.159681	-1.29503	0.311879	0.701394	2.25726	0.0512146	0.556914	3.55229	11.7313	0.041826	0.975637
ENSMUSG00000074817	protein_coding	Papolb	poly (A) polymerase beta (testis specific) [Source:MGI Symbol;Acc:MGI:1932115]	-0.437734	-1.32957	0.00091783	0.00574469	-4.87656	1.93023e-21	8.4545e-20	-2.55954	0.000137761	0.0134346	0.987449	0.00186944	0.117545	3.54699	11.6883	1.51769e-06	0.0166521
ENSMUSG00000050105	protein_coding	Grrp1	glycine/arginine rich protein 1 [Source:MGI Symbol;Acc:MGI:1919940]	-3.38351	1.73479	0.394329	0.58781	-1.8046	0.369667	0.520032	-1.55643	0.439183	0.816385	1.98296	0.326406	0.823632	3.53939	11.6269	0.216962	1
ENSMUSG00000045246	protein_coding	Kcng4	potassium voltage-gated channel, subfamily G, member 4 [Source:MGI Symbol;Acc:MGI:1913983]	-2.91177	0.425319	0.707159	0.861101	-3.11203	0.0167247	0.0480186	-2.05469	0.133662	0.589705	1.48266	0.175288	0.788505	3.53735	11.6104	0.046079	0.975637
ENSMUSG00000081674	pseudogene	Gm6184	predicted gene 6184 [Source:MGI Symbol;Acc:MGI:3648764]	-3.30082	3.22852	0.042236	0.131304	-0.29777	0.786626	0.897943	-0.0396764	0.9719	1	3.48662	0.0257178	0.433735	3.52629	11.5218	0.0585967	0.975637
ENSMUSG00000024922	protein_coding	Ovol1	OVO homolog-like 1 (Drosophila) [Source:MGI Symbol;Acc:MGI:1330290]	-3.29471	3.18779	0.0375551	0.11954	-0.337236	0.735397	0.855921	-0.0534591	0.959326	1	3.47157	0.0198258	0.389486	3.52503	11.5117	0.046986	0.975637
ENSMUSG00000024761	pseudogene	Gm16437	predicted pseudogene 16437 [Source:MGI Symbol;Acc:MGI:3644508]	-3.42712	0.148594	0.950888	1	-3.37621	0.23129	0.388624	-2.70789	0.306089	0.695251	0.81692	0.794307	1	3.52481	11.5099	0.305349	1
ENSMUSG00000092299	protein_coding	Psmb9	proteasome (prosome, macropain) subunit, beta type 9 (large multifunctional peptidase 2) [Source:MGI Symbol;Acc:MGI:1346526]	-3.58172	-0.00861394	1	1	-3.52956	0.0304236	0.0800499	0.000821306	1	1	3.52177	0.029223	0.45599	3.52095	11.4792	1	1
ENSMUSG00000047108	protein_coding	Dnajb7	DnaJ (Hsp40) homolog, subfamily B, member 7 [Source:MGI Symbol;Acc:MGI:1914012]	-3.53185	0.363685	0.838746	0.960832	-3.14514	0.0845036	0.183981	-1.99915	0.250359	0.671714	1.50968	0.36386	0.825361	3.50883	11.3832	0.149527	0.998721
ENSMUSG00000075023	protein_coding	Accsl	1-aminocyclopropane-1-carboxylate synthase homolog (Arabidopsis)(non-functional)-like [Source:MGI Symbol;Acc:MGI:3584519]	-2.96219	-1.07809	0.24049	0.445795	-4.58304	0.000959711	0.00398937	-3.21244	0.042197	0.39928	0.292512	0.692509	0.98536	3.50495	11.3526	0.0418201	0.975637
ENSMUSG00000018698	protein_coding	Lhx1	LIM homeobox protein 1 [Source:MGI Symbol;Acc:MGI:99783]	-2.61829	-2.10521	0.0160555	0.061252	-5.60573	7.78079e-07	6.17734e-06	-2.72845	0.0906822	0.537093	0.772067	0.15614	0.771191	3.50052	11.3178	0.0482388	0.975637
ENSMUSG00000087387	antisense	Gm15420	predicted gene 15420 [Source:MGI Symbol;Acc:MGI:3705302]	-2.78049	-0.0906524	0.928963	1	-3.57973	0.00363765	0.012948	-1.55105	0.269548	0.671714	1.93802	0.0604998	0.591509	3.48908	11.2284	0.0491615	0.975637
ENSMUSG00000048485	protein_coding	Zbtb8b	zinc finger and BTB domain containing 8b [Source:MGI Symbol;Acc:MGI:2387181]	-3.53087	0.892196	0.517501	0.706793	-2.59671	0.108852	0.222801	-2.74954	0.0920136	0.538573	0.739366	0.596595	0.955665	3.4889	11.227	0.0910093	0.975637
ENSMUSG00000036304	protein_coding	Zdhhc23	zinc finger, DHHC domain containing 23 [Source:MGI Symbol;Acc:MGI:2685625]	-3.04397	-0.844574	0.35644	0.547738	-4.32628	0.00153381	0.00602755	-3.29209	0.0356923	0.368753	0.189616	0.809975	1	3.48171	11.1711	0.0412595	0.975637
ENSMUSG00000083993	pseudogene	Gm14398	predicted gene 14398 [Source:MGI Symbol;Acc:MGI:3650079]	-3.0713	1.63077	0.183886	0.375332	-1.83088	0.0574238	0.134114	-0.993455	0.369956	0.75616	2.4682	0.0233322	0.419679	3.46165	11.0169	0.0283676	0.933455
ENSMUSG00000037482	protein_coding	Erv3	endogenous retroviral sequence 3 [Source:MGI Symbol;Acc:MGI:1919245]	-3.5277	2.70803	0.0967774	0.243113	-0.742096	0.607407	0.751138	-0.87754	0.536577	0.880545	2.57259	0.114243	0.711984	3.45013	10.9293	0.0977634	0.975637
ENSMUSG00000048978	protein_coding	Nrsn1	neurensin 1 [Source:MGI Symbol;Acc:MGI:894662]	-3.29352	2.73043	0.0880609	0.226516	-0.719046	0.46869	0.621558	0.462671	0.695164	0.956856	3.91215	0.00816997	0.259453	3.44948	10.9244	0.0640983	0.975637
ENSMUSG00000044309	protein_coding	Apol7c	apolipoprotein L 7c [Source:MGI Symbol;Acc:MGI:1920912]	-3.53051	3.28118	0.0471901	0.143089	-0.158345	0.91139	0.992216	-1.34912	0.347013	0.733658	2.09041	0.210406	0.797334	3.43953	10.8493	0.12329	0.976681
ENSMUSG00000064293	protein_coding	Cntn4	contactin 4 [Source:MGI Symbol;Acc:MGI:1095737]	-3.53051	3.28118	0.0471892	0.143089	-0.158343	0.911391	0.992216	-1.34912	0.347011	0.733658	2.09041	0.210405	0.797334	3.43953	10.8493	0.12329	0.976681
ENSMUSG00000053693	protein_coding	Mast1	microtubule associated serine/threonine kinase 1 [Source:MGI Symbol;Acc:MGI:1861901]	-3.22569	3.22632	0.0354968	0.114315	-0.211497	0.815335	0.920497	0.292561	0.769184	0.988405	3.73038	0.0101354	0.28561	3.43782	10.8364	0.0464371	0.975637
ENSMUSG00000084763	lincRNA	Gm5106	predicted gene 5106 [Source:MGI Symbol;Acc:MGI:3643983]	-3.16898	1.29496	0.277645	0.468064	-2.14176	0.108256	0.221934	-2.10133	0.111565	0.571868	1.3354	0.268535	0.806241	3.43673	10.8282	0.0555237	0.975637
ENSMUSG00000082307	pseudogene	Gm13418	predicted gene 13418 [Source:MGI Symbol;Acc:MGI:3650378]	-3.38328	0.0432378	0.964123	1	-3.39239	0.0483576	0.116701	-2.73203	0.114801	0.575963	0.703595	0.61861	0.962135	3.43563	10.82	0.107802	0.975637
ENSMUSG00000020651	protein_coding	Slc26a4	solute carrier family 26, member 4 [Source:MGI Symbol;Acc:MGI:1346029]	-3.63358	3.21898	0.0549564	0.160171	-0.209478	0.999985	1	-3.0044	0.0797799	0.509309	0.424061	0.999965	1	3.42846	10.7664	1	1
ENSMUSG00000073846	lincRNA	Gm12526	predicted gene 12526 [Source:MGI Symbol;Acc:MGI:3651778]	-3.4871	1.90818	0.235396	0.439507	-1.51643	0.270205	0.425594	-0.0319579	0.982709	1	3.39265	0.0348564	0.489142	3.42461	10.7377	0.123561	0.976681
ENSMUSG00000080321	pseudogene	Gm14644	predicted gene 14644 [Source:MGI Symbol;Acc:MGI:3705795]	-3.52311	0.747392	0.621589	0.792572	-2.67355	0.111246	0.226088	-2.58098	0.125305	0.58113	0.839958	0.566007	0.9413	3.42094	10.7104	0.111373	0.975637
ENSMUSG00000032346	protein_coding	Ooep	oocyte expressed protein [Source:MGI Symbol;Acc:MGI:1915218]	-3.52915	0.0354162	0.986283	1	-3.36989	0.139142	0.268118	-1.56213	0.426457	0.805906	1.84318	0.369641	0.830115	3.40531	10.595	0.223152	1
ENSMUSG00000003379	protein_coding	Cd79a	CD79A antigen (immunoglobulin-associated alpha) [Source:MGI Symbol;Acc:MGI:101774]	-2.11408	5.53498	3.28529e-06	3.9011e-05	2.13033	0.000569424	0.00250913	0.755099	0.141446	0.598274	4.15975	0.00346226	0.165525	3.40465	10.5902	0.0224023	0.92059
ENSMUSG00000091993	protein_coding	B930036N10Rik	RIKEN cDNA B930036N10 gene [Source:MGI Symbol;Acc:MGI:3702496]	-3.41851	0.0800741	0.9527	1	-3.31844	0.0452025	0.110502	-2.58059	0.120184	0.577138	0.817922	0.507875	0.913197	3.39852	10.5452	0.0932827	0.975637
ENSMUSG00000085532	lincRNA	B430319H21Rik	RIKEN cDNA B430319H21 gene [Source:MGI Symbol;Acc:MGI:1925099]	-2.60522	-2.16968	0.0188434	0.069228	-5.55878	4.41511e-06	3.03216e-05	-2.76128	0.0905117	0.536893	0.62782	0.311043	0.818629	3.3891	10.4766	0.0577761	0.975637
ENSMUSG00000074292	lincRNA	Gm10660	predicted gene 10660 [Source:MGI Symbol;Acc:MGI:3642761]	-3.38974	-0.603929	0.832445	0.956647	-3.99025	0.0998446	0.210268	-1.48864	0.428134	0.807544	1.89768	0.352702	0.823632	3.38632	10.4564	0.217511	1
ENSMUSG00000085629	antisense	Gm11697	predicted gene 11697 [Source:MGI Symbol;Acc:MGI:3650098]	-3.52996	1.47526	0.339367	0.528424	-1.91103	0.247155	0.406809	-3.18015	0.0664526	0.474377	0.206136	0.891345	1	3.38629	10.4562	0.142824	0.99481
ENSMUSG00000061728	protein_coding	Btnl7	butyrophilin-like 7 [Source:MGI Symbol;Acc:MGI:2388054]	-3.52661	0.113407	0.936947	1	-3.25947	0.0424426	0.105179	-1.87796	0.243915	0.671714	1.49491	0.256873	0.805377	3.37287	10.3594	0.123601	0.976681
ENSMUSG00000091169	lincRNA	Gm17493	predicted gene, 17493 [Source:MGI Symbol;Acc:MGI:4937127]	-3.58672	-0.0177068	0.999997	1	-3.38927	0.041968	0.104271	-0.0297984	0.999995	1	3.34176	0.0430587	0.522809	3.37156	10.35	0.99992	1
ENSMUSG00000023070	protein_coding	Rgn	regucalcin [Source:MGI Symbol;Acc:MGI:108024]	-2.76121	-1.88116	0.0642543	0.179755	-5.25099	8.91581e-05	0.000472552	-2.73674	0.095874	0.549167	0.63309	0.408479	0.858521	3.36983	10.3376	0.0658425	0.975637
ENSMUSG00000081730	pseudogene	Gm13785	predicted gene 13785 [Source:MGI Symbol;Acc:MGI:3649781]	-3.52904	1.54957	0.421715	0.616982	-1.81831	0.376385	0.527016	-0.00824569	0.996028	1	3.35964	0.136145	0.741319	3.36788	10.3237	0.223005	1
ENSMUSG00000034918	protein_coding	Cdhr2	cadherin-related family member 2 [Source:MGI Symbol;Acc:MGI:2687323]	-3.42761	0.0808903	0.955194	1	-3.28136	0.0412084	0.10267	-2.63483	0.107523	0.568352	0.727425	0.541624	0.929841	3.36226	10.2835	0.0882166	0.975637
ENSMUSG00000090691	protein_coding	Gm3667	predicted gene 3667 [Source:MGI Symbol;Acc:MGI:3781843]	-3.48012	2.94498	0.293857	0.483461	-0.415082	0.907818	0.990215	-1.05469	0.702661	0.959442	2.30537	0.410243	0.859661	3.36007	10.2679	0.370957	1
ENSMUSG00000024406	protein_coding	Pou5f1	POU domain, class 5, transcription factor 1 [Source:MGI Symbol;Acc:MGI:101893]	-3.68998	1.73754	0.27848	0.468064	-1.61564	0.30819	0.453842	-1.91836	0.245394	0.671714	1.43482	0.344243	0.823632	3.35318	10.219	0.137132	0.991466
ENSMUSG00000061578	protein_coding	Ksr2	kinase suppressor of ras 2 [Source:MGI Symbol;Acc:MGI:3610315]	-3.68998	1.73754	0.27848	0.468064	-1.61564	0.30819	0.453842	-1.91836	0.245394	0.671714	1.43482	0.344243	0.823632	3.35318	10.219	0.137132	0.991466
ENSMUSG00000063830	pseudogene	Gm6065	predicted gene 6065 [Source:MGI Symbol;Acc:MGI:3645391]	-3.68998	1.73754	0.27848	0.468064	-1.61564	0.30819	0.453842	-1.91836	0.245394	0.671714	1.43482	0.344243	0.823632	3.35318	10.219	0.137132	0.991466
ENSMUSG00000084373	pseudogene	Rps2-ps4	ribosomal protein S2, pseudogene 4 [Source:MGI Symbol;Acc:MGI:3651115]	-3.68998	1.73754	0.27848	0.468064	-1.61564	0.30819	0.453842	-1.91836	0.245394	0.671714	1.43482	0.344243	0.823632	3.35318	10.219	0.137132	0.991466
ENSMUSG00000093486	protein_coding	Lhx8	LIM/homeobox protein Lhx8 [Source:RefSeq peptide;Acc:NP_034843]	-3.68998	1.73754	0.27848	0.468064	-1.61564	0.30819	0.453842	-1.91836	0.245394	0.671714	1.43482	0.344243	0.823632	3.35318	10.219	0.137132	0.991466
ENSMUSG00000086149	antisense	Gm15598	predicted gene 15598 [Source:MGI Symbol;Acc:MGI:3783045]	-3.5253	0.202888	0.886699	0.993641	-3.14716	0.0624908	0.143766	-1.95603	0.239079	0.671714	1.39402	0.332481	0.823632	3.35005	10.1968	0.135938	0.991466
ENSMUSG00000022431	protein_coding	Ribc2	RIB43A domain with coiled-coils 2 [Source:MGI Symbol;Acc:MGI:1914997]	-2.85513	0.921248	0.218086	0.425808	-2.41013	0.025959	0.0700742	-2.82655	0.00570413	0.143875	0.50483	0.527149	0.922955	3.33138	10.0657	0.0115783	0.807129
ENSMUSG00000090206	protein_coding	Tepp	testis, prostate and placenta expressed [Source:MGI Symbol;Acc:MGI:1920657]	-3.29028	2.0388	0.076341	0.203997	-1.29157	0.309855	0.454692	-2.01443	0.0817067	0.515809	1.31593	0.299051	0.814504	3.33037	10.0587	0.0548945	0.975637
ENSMUSG00000045551	protein_coding	Fpr1	formyl peptide receptor 1 [Source:MGI Symbol;Acc:MGI:107443]	-3.06622	0.548373	0.653891	0.819099	-2.77932	0.0157454	0.045673	-1.3611	0.315595	0.704654	1.96659	0.061298	0.594924	3.32769	10.04	0.056589	0.975637
ENSMUSG00000046793	protein_coding	Gpr61	G protein-coupled receptor 61 [Source:MGI Symbol;Acc:MGI:2441719]	-3.42544	0.573751	0.635269	0.80357	-2.75298	0.095294	0.203141	-3.16658	0.0493809	0.427293	0.16015	0.898857	1	3.32673	10.0333	0.091006	0.975637
ENSMUSG00000089809	protein_coding	A930011G23Rik	RIKEN cDNA A930011G23 gene [Source:MGI Symbol;Acc:MGI:2442790]	-3.58041	-0.0982932	0.999991	1	-3.42334	0.038371	0.0969504	-0.00891957	0.999998	1	3.31613	0.0435358	0.523479	3.32505	10.0216	0.999828	1
ENSMUSG00000047155	protein_coding	Cyp4x1	cytochrome P450, family 4, subfamily x, polypeptide 1 [Source:MGI Symbol;Acc:MGI:1932403]	-3.34241	0.630201	0.607349	0.781715	-2.69432	0.12354	0.244341	-3.68393	0.0319943	0.351002	-0.359416	0.805574	1	3.32452	10.018	0.108038	0.975637
ENSMUSG00000091530	protein_coding	Cldn20	claudin 20 [Source:MGI Symbol;Acc:MGI:3646757]	-3.53502	2.71362	0.104046	0.25487	-0.606881	0.688817	0.818021	-0.82661	0.583829	0.904554	2.49389	0.131752	0.735262	3.3205	9.9901	0.119903	0.975637
ENSMUSG00000084153	pseudogene	Gm12186	predicted gene 12186 [Source:MGI Symbol;Acc:MGI:3649200]	-3.53502	2.71358	0.104077	0.254896	-0.60675	0.688927	0.818064	-0.82656	0.583909	0.904554	2.49377	0.131796	0.735262	3.32033	9.98895	0.119955	0.975637
ENSMUSG00000022613	protein_coding	Miox	myo-inositol oxygenase [Source:MGI Symbol;Acc:MGI:1891725]	-3.62866	3.18974	0.051945	0.15354	-0.121767	0.999988	1	-3.12394	0.0624992	0.46428	0.187567	0.999977	1	3.31151	9.92804	0.999796	1
ENSMUSG00000087350	pseudogene	Gm16254	predicted gene 16254 [Source:MGI Symbol;Acc:MGI:3826579]	-3.62866	3.18974	0.051945	0.15354	-0.121767	0.999988	1	-3.12394	0.0624992	0.46428	0.187567	0.999977	1	3.31151	9.92804	0.999796	1
ENSMUSG00000036648	protein_coding	Gm3448	predicted gene 3448 [Source:MGI Symbol;Acc:MGI:3809205]	-3.34379	0.0479507	0.975994	1	-3.25953	0.0523889	0.124607	-3.06254	0.0673212	0.475933	0.24494	0.851097	1	3.30748	9.90037	0.0965506	0.975637
ENSMUSG00000031927	protein_coding	1700012B09Rik	RIKEN cDNA 1700012B09 gene [Source:MGI Symbol;Acc:MGI:1916575]	-3.47259	3.45095	0.0392518	0.124038	0.146465	0.911535	0.992248	-1.498	0.334464	0.722309	1.80649	0.259949	0.805887	3.30449	9.87985	0.149423	0.998721
ENSMUSG00000023274	protein_coding	Cd4	CD4 antigen [Source:MGI Symbol;Acc:MGI:88335]	-2.79314	3.00719	0.059976	0.170826	-0.288581	0.747039	0.866302	1.52792	0.146013	0.606824	4.82368	0.000972838	0.0804014	3.29577	9.8203	0.0628288	0.975637
ENSMUSG00000089876	protein_coding	Tmem102	transmembrane protein 102 [Source:MGI Symbol;Acc:MGI:1921591]	-3.34837	0.14718	0.888377	0.994924	-3.14797	0.0438528	0.107894	-3.24382	0.0381213	0.378561	0.0513211	0.961444	1	3.29515	9.81607	0.0694222	0.975637
ENSMUSG00000012282	protein_coding	Wnt8a	wingless-related MMTV integration site 8A [Source:MGI Symbol;Acc:MGI:107924]	-3.5239	1.40825	0.853583	0.971275	-1.88673	0.458351	0.611097	-3.43631	0.297457	0.687601	-0.141331	0.927352	1	3.29498	9.81496	0.511802	1
ENSMUSG00000082035	pseudogene	Gm14934	predicted gene 14934 [Source:MGI Symbol;Acc:MGI:3802129]	-3.2971	1.35676	0.286304	0.47464	-1.93384	0.0986197	0.208148	-1.34865	0.2923	0.682332	1.94195	0.0977233	0.683571	3.2906	9.78517	0.0597179	0.975637
ENSMUSG00000074164	processed_transcript	Vmn2r-ps54	vomeronasal 2, receptor, pseudogene 54 [Source:MGI Symbol;Acc:MGI:1351350]	-3.42338	2.76416	0.127654	0.291886	-0.525631	0.741768	0.861646	0.0968501	0.965387	1	3.38664	0.0670882	0.618444	3.28979	9.77971	0.144123	0.997018
ENSMUSG00000087382	antisense	1300015D01Rik	RIKEN cDNA 1300015D01 gene [Source:MGI Symbol;Acc:MGI:1921411]	1.75712	-4.77742	1.56151e-19	1.16155e-17	-8.06622	2.28536e-32	2.18043e-30	-2.68892	0.00330663	0.1052	0.599882	0.139359	0.742441	3.2888	9.77299	0.00095521	0.582254
ENSMUSG00000072476	protein_coding	Gm9008	predicted pseudogene 9008 [Source:MGI Symbol;Acc:MGI:3644000]	-3.20922	1.13868	0.381973	0.575056	-2.14378	0.107652	0.221066	-1.64246	0.233618	0.671714	1.64001	0.180048	0.788505	3.28247	9.7302	0.0751502	0.975637
ENSMUSG00000058806	protein_coding	Col13a1	collagen, type XIII, alpha 1 [Source:MGI Symbol;Acc:MGI:1277201]	-3.62671	0.0379656	0.999993	1	-3.24245	0.0508506	0.121594	0.0565268	0.999997	1	3.33695	0.0415032	0.519566	3.28042	9.71638	0.999797	1
ENSMUSG00000086460	antisense	Gm12236	predicted gene 12236 [Source:MGI Symbol;Acc:MGI:3651548]	-3.62671	0.0379656	0.999993	1	-3.24245	0.0508506	0.121594	0.0565268	0.999997	1	3.33695	0.0415032	0.519566	3.28042	9.71638	0.999797	1
ENSMUSG00000090438	lincRNA	Gm17454	predicted gene, 17454 [Source:MGI Symbol;Acc:MGI:4937088]	-3.48334	2.1625	0.416627	0.611699	-1.10481	0.867352	0.96098	-0.17096	0.95548	1	3.09635	0.302183	0.816072	3.26731	9.62849	0.483527	1
ENSMUSG00000039179	protein_coding	Tekt5	tektin 5 [Source:MGI Symbol;Acc:MGI:1917676]	-3.52958	3.19882	0.0533535	0.156648	-0.0562665	0.980418	1	-1.37221	0.342154	0.730105	1.88288	0.246193	0.802828	3.25509	9.54729	0.143613	0.996609
ENSMUSG00000031325	protein_coding	4930519F16Rik	RIKEN cDNA 4930519F16 gene [Source:MGI Symbol;Acc:MGI:1922356]	-3.39417	0.414558	0.755453	0.897659	-2.83279	0.0833487	0.18181	-3.28192	0.0489413	0.424158	-0.0345633	0.969356	1	3.24735	9.49621	0.101925	0.975637
ENSMUSG00000067189	pseudogene	Gm7335	predicted gene 7335 [Source:MGI Symbol;Acc:MGI:3644473]	-2.77773	1.27464	0.157902	0.335865	-1.96921	0.0556908	0.1309	-2.17269	0.0317196	0.349952	1.07116	0.244852	0.802828	3.24385	9.4732	0.0178892	0.908225
ENSMUSG00000008461	protein_coding	Fut1	fucosyltransferase 1 [Source:MGI Symbol;Acc:MGI:109375]	-2.64872	2.00795	0.0580004	0.166301	-1.23216	0.166503	0.308332	-0.770597	0.407095	0.789726	2.46951	0.0152406	0.345467	3.24011	9.44866	0.0186063	0.908225
ENSMUSG00000071151	protein_coding	Gm4799	predicted gene 4799 [Source:MGI Symbol;Acc:MGI:3648850]	-3.5303	3.26397	0.0388246	0.122953	0.026167	0.989218	1	-1.37286	0.302992	0.692311	1.86494	0.238649	0.802828	3.2378	9.43356	0.132994	0.990274
ENSMUSG00000004341	protein_coding	Gpx6	glutathione peroxidase 6 [Source:MGI Symbol;Acc:MGI:1922762]	-3.63091	3.22956	0.0475397	0.143772	-0.00580502	1	1	-3.23524	0.0508923	0.431194	0.000121535	1	1	3.23536	9.41763	1	1
ENSMUSG00000044726	protein_coding	BC030476	cDNA sequence BC030476 [Source:MGI Symbol;Acc:MGI:2447772]	-3.63091	3.22956	0.0475397	0.143772	-0.00580502	1	1	-3.23524	0.0508923	0.431194	0.000121535	1	1	3.23536	9.41763	1	1
ENSMUSG00000062365	protein_coding	Gm4968	predicted gene 4968 [Source:MGI Symbol;Acc:MGI:3647516]	-3.63091	3.22956	0.0475397	0.143772	-0.00580502	1	1	-3.23524	0.0508923	0.431194	0.000121535	1	1	3.23536	9.41763	1	1
ENSMUSG00000087344	antisense	Gm15627	predicted gene 15627 [Source:MGI Symbol;Acc:MGI:3783071]	-3.35081	-0.739464	0.588476	0.767291	-3.96458	0.00575232	0.0192246	-1.96797	0.226618	0.671714	1.25714	0.217637	0.800483	3.22512	9.35097	0.123519	0.976681
ENSMUSG00000085056	lincRNA	4930455D15Rik	RIKEN cDNA 4930455D15 gene [Source:MGI Symbol;Acc:MGI:1923045]	-3.53552	0.119351	0.93976	1	-3.09669	0.0558976	0.131189	-1.94128	0.235691	0.671714	1.27476	0.355315	0.823632	3.21604	9.29232	0.14125	0.992885
ENSMUSG00000083834	pseudogene	Gm12577	predicted gene 12577 [Source:MGI Symbol;Acc:MGI:3651713]	-3.53029	0.189772	0.900448	1	-3.01812	0.308402	0.453842	-1.9043	0.437201	0.814604	1.30359	0.672252	0.976876	3.20789	9.23997	0.379007	1
ENSMUSG00000092539	antisense	Gm20468	predicted gene 20468 [Source:MGI Symbol;Acc:MGI:5141933]	-3.52701	1.32579	0.444151	0.638399	-1.87523	0.27127	0.426752	-3.19209	0.0743635	0.494944	0.00893364	0.970109	1	3.20103	9.19612	0.184091	1
ENSMUSG00000050241	protein_coding	Klre1	killer cell lectin-like receptor family E member 1 [Source:MGI Symbol;Acc:MGI:2662547]	-3.38307	3.95286	0.00890158	0.0383985	0.761329	0.585444	0.732737	-1.27587	0.255091	0.671714	1.91567	0.23189	0.802828	3.19153	9.13582	0.129843	0.983714
ENSMUSG00000083885	pseudogene	Gm13213	predicted gene 13213 [Source:MGI Symbol;Acc:MGI:3651606]	-3.53335	0.0991111	0.946337	1	-3.09228	0.0591029	0.137157	-1.94859	0.236787	0.671714	1.2428	0.369022	0.829885	3.19139	9.13489	0.144324	0.997095
ENSMUSG00000052629	protein_coding	Gm9885	predicted gene 9885 [Source:MGI Symbol;Acc:MGI:3641726]	-2.55337	0.216887	0.781748	0.918443	-2.9715	0.000337651	0.00156918	-1.68089	0.0885781	0.534734	1.5075	0.0217521	0.408671	3.18839	9.11591	0.00729983	0.749672
ENSMUSG00000066918	lincRNA	Gm17644	predicted gene, 17644 [Source:MGI Symbol;Acc:MGI:4937278]	-3.35173	1.49567	0.263685	0.460656	-1.68588	0.190661	0.341762	-1.34778	0.315103	0.704181	1.83377	0.156964	0.772154	3.18155	9.07279	0.0882895	0.975637
ENSMUSG00000009471	protein_coding	Myod1	myogenic differentiation 1 [Source:MGI Symbol;Acc:MGI:97275]	-3.4825	2.31147	0.413256	0.607848	-0.867009	0.752915	0.870953	-0.116976	0.956141	1	3.06151	0.291346	0.80938	3.17848	9.05355	0.399771	1
ENSMUSG00000084936	antisense	Gm11583	predicted gene 11583 [Source:MGI Symbol;Acc:MGI:3705153]	-3.47311	2.01863	0.325225	0.513545	-1.15828	0.457527	0.610369	-0.00687576	0.996838	1	3.17004	0.132579	0.735262	3.17691	9.04369	0.201015	1
ENSMUSG00000030149	protein_coding	Klrk1	killer cell lectin-like receptor subfamily K, member 1 [Source:MGI Symbol;Acc:MGI:1196250]	-3.49028	-0.0770984	0.96135	1	-3.25193	0.0363183	0.0926061	-2.02123	0.220699	0.671714	1.1536	0.382398	0.840441	3.17483	9.03065	0.140492	0.991818
ENSMUSG00000081957	pseudogene	Ak3l2-ps	adenylate kinase 3-like 2, pseudogene [Source:MGI Symbol;Acc:MGI:3574349]	-3.31372	-0.226968	0.898205	1	-3.3866	0.0607005	0.140227	-2.89339	0.11419	0.575912	0.266247	0.862349	1	3.15963	8.93603	0.136778	0.991466
ENSMUSG00000072625	protein_coding	Gdf2	growth differentiation factor 2 [Source:MGI Symbol;Acc:MGI:1321394]	-3.34462	-0.833868	0.566951	0.750192	-3.99068	0.0123653	0.0371347	-1.9146	0.243134	0.671714	1.24221	0.318658	0.823121	3.15681	8.91854	0.1471	0.998721
ENSMUSG00000071867	pseudogene	Gm6304	predicted gene 6304 [Source:MGI Symbol;Acc:MGI:3647929]	-3.57779	0.397366	0.815698	0.943827	-2.75595	0.10223	0.213978	-1.96615	0.240139	0.671714	1.18717	0.415393	0.86222	3.15331	8.89697	0.155621	1
ENSMUSG00000027446	protein_coding	9230104L09Rik	RIKEN cDNA 9230104L09 gene [Source:MGI Symbol;Acc:MGI:1924955]	-2.45156	-2.6256	0.00142884	0.00838579	-5.77735	2.92369e-07	2.48383e-06	-2.71262	0.0927318	0.540364	0.439132	0.389853	0.844557	3.15175	8.88732	0.0676394	0.975637
ENSMUSG00000026114	protein_coding	Cnga3	cyclic nucleotide gated channel alpha 3 [Source:MGI Symbol;Acc:MGI:1341818]	-3.22082	3.91643	0.0127485	0.0512276	0.765202	0.553501	0.703709	-0.764174	0.48144	0.844838	2.38705	0.13862	0.742441	3.15123	8.88411	0.100883	0.975637
ENSMUSG00000069274	protein_coding	Hist1h4f	histone cluster 1, H4f [Source:MGI Symbol;Acc:MGI:2448425]	-3.29018	-0.598964	0.623412	0.794112	-3.74239	0.0168104	0.0482268	-2.68173	0.105284	0.565612	0.461699	0.688213	0.982892	3.14343	8.83621	0.101463	0.975637
ENSMUSG00000086353	lincRNA	Gm13481	predicted gene 13481 [Source:MGI Symbol;Acc:MGI:3651624]	-3.52476	1.29775	0.408756	0.602805	-1.84557	0.263063	0.4184	-3.15818	0.0649774	0.470891	-0.0148636	0.97078	1	3.14332	8.83555	0.170947	1
ENSMUSG00000079019	protein_coding	Insl3	insulin-like 3 [Source:MGI Symbol;Acc:MGI:108427]	-3.39262	-0.699053	0.632405	0.8016	-3.84148	0.0141911	0.041783	-1.8721	0.247069	0.671714	1.27032	0.277309	0.806241	3.14242	8.83006	0.140354	0.991818
ENSMUSG00000076430	protein_coding	Hus1b	Hus1 homolog b (S. pombe) [Source:MGI Symbol;Acc:MGI:2671003]	-3.5792	1.12607	0.451802	0.645466	-2.01396	0.228998	0.386395	-2.69478	0.112358	0.572334	0.445258	0.780279	1	3.14004	8.81546	0.156557	1
ENSMUSG00000021880	protein_coding	Rnase6	ribonuclease, RNase A family, 6 [Source:MGI Symbol;Acc:MGI:1925666]	-3.09761	-0.545708	0.618283	0.7901	-3.68384	0.0241021	0.0657508	-3.52278	0.0308663	0.345872	-0.384649	0.747869	1	3.13813	8.80382	0.0824836	0.975637
ENSMUSG00000032191	protein_coding	Bcl2l10	Bcl2-like 10 [Source:MGI Symbol;Acc:MGI:1330841]	-3.39072	-0.650643	0.658325	0.822382	-3.78826	0.0177364	0.0505006	-1.98573	0.232034	0.671714	1.15188	0.332705	0.823632	3.13761	8.80067	0.142498	0.99481
ENSMUSG00000043282	protein_coding	Gm5531	predicted gene 5531 [Source:MGI Symbol;Acc:MGI:3646829]	-3.52749	2.50041	0.136199	0.303396	-0.628947	0.691802	0.820013	-0.755152	0.624477	0.922554	2.3742	0.154519	0.769264	3.12935	8.75043	0.147155	0.998721
ENSMUSG00000049128	protein_coding	Ivl	involucrin [Source:MGI Symbol;Acc:MGI:96626]	-1.53995	4.0369	3.21522e-06	3.82618e-05	0.910389	0.134766	0.261638	0.203429	0.719554	0.967519	3.32994	0.000307962	0.0392902	3.12651	8.73318	0.00428081	0.70103
ENSMUSG00000085421	lincRNA	4732490B19Rik	RIKEN cDNA 4732490B19 gene [Source:MGI Symbol;Acc:MGI:2442884]	-3.52699	-0.0206599	0.973174	1	-3.14265	0.0633045	0.145294	-1.82128	0.26423	0.671714	1.30071	0.39726	0.849238	3.12199	8.70589	0.168051	1
ENSMUSG00000080797	pseudogene	Gm15760	predicted gene 15760 [Source:MGI Symbol;Acc:MGI:3642834]	-3.34569	-0.39701	0.726588	0.875432	-3.512	0.0203704	0.0568525	-2.73226	0.0904071	0.536893	0.382726	0.705272	0.988506	3.11499	8.66372	0.0894217	0.975637
ENSMUSG00000064132	pseudogene	Gm6421	predicted pseudogene 6421 [Source:MGI Symbol;Acc:MGI:3647311]	-3.53005	0.0617407	0.928104	1	-3.04562	0.322503	0.4688	-1.99457	0.426717	0.805911	1.11279	0.742914	1	3.10736	8.61803	0.400705	1
ENSMUSG00000091234	lincRNA	Gm17393	predicted gene, 17393 [Source:MGI Symbol;Acc:MGI:4937027]	-3.38643	3.86256	0.0107138	0.0447137	0.757751	0.588543	0.73531	-1.22353	0.276142	0.676906	1.88127	0.238223	0.802828	3.10481	8.6028	0.138053	0.991466
ENSMUSG00000034570	protein_coding	Inpp5j	inositol polyphosphate 5-phosphatase J [Source:MGI Symbol;Acc:MGI:2158663]	-3.18296	-0.592526	0.560262	0.743852	-3.693	0.0157121	0.0455886	-3.28022	0.0409591	0.393679	-0.179747	0.846211	1	3.10047	8.57699	0.0788132	0.975637
ENSMUSG00000045027	protein_coding	Prss22	protease, serine, 22 [Source:MGI Symbol;Acc:MGI:1918085]	-2.76438	3.06257	0.00197147	0.0110053	-0.0301329	0.967107	1	-0.533669	0.431759	0.810135	2.55904	0.017374	0.373414	3.09271	8.53095	0.0151425	0.847671
ENSMUSG00000087703	antisense	Gm15650	predicted gene 15650 [Source:MGI Symbol;Acc:MGI:3783094]	-3.07365	-0.930456	0.345518	0.535687	-4.02143	0.00748955	0.0241479	-3.29051	0.0409753	0.393679	-0.199536	0.821348	1	3.09097	8.52069	0.0749112	0.975637
ENSMUSG00000026417	protein_coding	Pigr	polymeric immunoglobulin receptor [Source:MGI Symbol;Acc:MGI:103080]	-2.90637	2.3424	0.0342116	0.11104	-0.748234	0.320437	0.466484	-0.320642	0.695884	0.957094	2.76999	0.00710395	0.24057	3.09064	8.51871	0.0211514	0.908225
ENSMUSG00000023011	protein_coding	Faim2	Fas apoptotic inhibitory molecule 2 [Source:MGI Symbol;Acc:MGI:1919643]	-3.1616	3.33029	0.0527582	0.155316	0.240221	0.814786	0.920162	0.415615	0.77601	0.991629	3.50568	0.0403767	0.515431	3.09007	8.51536	0.112781	0.975637
ENSMUSG00000029556	protein_coding	Hnf1a	HNF1 homeobox A [Source:MGI Symbol;Acc:MGI:98504]	-3.63677	0.00969617	0.999992	1	-3.0783	0.0665264	0.151165	-0.0160266	0.999995	1	3.07197	0.064717	0.609768	3.088	8.50315	1	1
ENSMUSG00000058740	protein_coding	Kcnt1	potassium channel, subfamily T, member 1 [Source:MGI Symbol;Acc:MGI:1924627]	-3.63677	0.00969617	0.999992	1	-3.0783	0.0665264	0.151165	-0.0160266	0.999995	1	3.07197	0.064717	0.609768	3.088	8.50315	1	1
ENSMUSG00000078605	protein_coding	E030025P04Rik	RIKEN cDNA E030025P04 gene [Source:MGI Symbol;Acc:MGI:2685510]	-3.63677	0.00969617	0.999992	1	-3.0783	0.0665264	0.151165	-0.0160266	0.999995	1	3.07197	0.064717	0.609768	3.088	8.50315	1	1
ENSMUSG00000085490	lincRNA	4930526L06Rik	RIKEN cDNA 4930526L06 gene [Source:MGI Symbol;Acc:MGI:1922388]	-3.63677	0.00969617	0.999992	1	-3.0783	0.0665264	0.151165	-0.0160266	0.999995	1	3.07197	0.064717	0.609768	3.088	8.50315	1	1
ENSMUSG00000087256	antisense	Gm15990	predicted gene 15990 [Source:MGI Symbol;Acc:MGI:3801993]	-3.63677	0.00969617	0.999992	1	-3.0783	0.0665264	0.151165	-0.0160266	0.999995	1	3.07197	0.064717	0.609768	3.088	8.50315	1	1
ENSMUSG00000092512	pseudogene	Gm4152	predicted gene 4152 [Source:MGI Symbol;Acc:MGI:3782328]	-3.63677	0.00969617	0.999992	1	-3.0783	0.0665264	0.151165	-0.0160266	0.999995	1	3.07197	0.064717	0.609768	3.088	8.50315	1	1
ENSMUSG00000089952	sense_intronic	4933413C19Rik	RIKEN cDNA 4933413C19 gene [Source:MGI Symbol;Acc:MGI:1921702]	-2.47534	2.759	0.00159905	0.00923168	-0.314844	0.663265	0.797212	-0.914035	0.177764	0.654836	2.15981	0.0210659	0.400928	3.07385	8.42015	0.00800084	0.768969
ENSMUSG00000059361	protein_coding	Nrsn2	neurensin 2 [Source:MGI Symbol;Acc:MGI:2684969]	-3.52562	1.28363	0.343742	0.533495	-1.78475	0.259132	0.41458	-3.21665	0.0471133	0.418246	-0.148264	0.934632	1	3.06839	8.38834	0.154607	1
ENSMUSG00000081648	pseudogene	Gm13423	predicted gene 13423 [Source:MGI Symbol;Acc:MGI:3650165]	-3.02665	3.95954	0.00670867	0.0304982	0.898166	0.290203	0.440738	0.624007	0.440949	0.81753	3.68538	0.0145868	0.339442	3.06137	8.34767	0.059451	0.975637
ENSMUSG00000086702	lincRNA	Gm12347	predicted gene 12347 [Source:MGI Symbol;Acc:MGI:3758174]	-2.34072	-3.12808	0.00360014	0.0182367	-6.17756	3.53523e-07	2.97117e-06	-1.98769	0.229113	0.671714	1.06178	0.104504	0.693031	3.04948	8.27912	0.133558	0.990274
ENSMUSG00000016150	protein_coding	Odz1	odd Oz/ten-m homolog 1 (Drosophila) [Source:MGI Symbol;Acc:MGI:1345185]	-3.58145	1.10919	0.455471	0.648385	-1.93885	0.243365	0.402685	-2.7333	0.107277	0.568303	0.314739	0.849287	1	3.04804	8.27088	0.167583	1
ENSMUSG00000091227	protein_coding	Gm3755	predicted gene 3755 [Source:MGI Symbol;Acc:MGI:3781930]	-3.22264	1.40945	0.224052	0.429912	-1.63816	0.211839	0.371383	-2.09815	0.0985542	0.55368	0.949462	0.429642	0.871355	3.04761	8.26844	0.0821833	0.975637
ENSMUSG00000053368	protein_coding	Rxfp2	relaxin/insulin-like family peptide receptor 2 [Source:MGI Symbol;Acc:MGI:2153463]	-3.62619	2.97952	0.0752916	0.201854	-0.0675964	0.999996	1	-3.00824	0.0778411	0.504026	0.0388705	0.999995	1	3.04711	8.26556	1	1
ENSMUSG00000087017	lincRNA	4930417H01Rik	RIKEN cDNA 4930417H01 gene [Source:MGI Symbol;Acc:MGI:3041209]	-3.03513	2.00947	0.120581	0.281053	-1.03471	0.450742	0.603373	-2.23897	0.091692	0.53828	0.805218	0.545636	0.931094	3.04419	8.24882	0.110733	0.975637
ENSMUSG00000064308	protein_coding	2410137M14Rik	RIKEN cDNA 2410137M14 gene [Source:MGI Symbol;Acc:MGI:1924047]	-3.05901	4.15036	0.00293634	0.0154632	1.11717	0.206657	0.36454	0.167671	0.825267	1	3.20086	0.0372172	0.50197	3.03319	8.18619	0.0636536	0.975637
ENSMUSG00000090175	protein_coding	Ugt1a9	UDP glucuronosyltransferase 1 family, polypeptide A9 [Source:MGI Symbol;Acc:MGI:3576092]	-3.47782	2.61361	0.350756	0.541584	-0.413013	0.995937	1	-0.0488188	0.994626	1	2.9778	0.351607	0.823632	3.02662	8.149	0.495517	1
ENSMUSG00000019987	protein_coding	Arg1	arginase, liver [Source:MGI Symbol;Acc:MGI:88070]	-1.44529	1.02147	0.331349	0.520369	-1.99809	0.067507	0.15294	0.126344	0.916166	1	3.14591	0.00538649	0.20988	3.01957	8.10924	0.0491286	0.975637
ENSMUSG00000050321	protein_coding	Neto1	neuropilin (NRP) and tolloid (TLL)-like 1 [Source:MGI Symbol;Acc:MGI:2180216]	-3.52774	1.74302	0.269143	0.464141	-1.27389	0.382403	0.533366	-0.0343597	0.982141	1	2.98255	0.0744449	0.638837	3.01691	8.09433	0.166503	1
ENSMUSG00000080877	pseudogene	Rpl22-ps1	ribosomal protein L22, pseudogene 1 [Source:MGI Symbol;Acc:MGI:3644276]	-3.57873	0.256453	0.87148	0.983429	-2.76029	0.101687	0.213068	-1.94871	0.237662	0.671714	1.06804	0.472796	0.895031	3.01675	8.09341	0.168158	1
ENSMUSG00000086495	lincRNA	Gm13778	predicted gene 13778 [Source:MGI Symbol;Acc:MGI:3649233]	-2.85641	-0.38145	0.773712	0.912029	-3.3967	0.00622981	0.0205791	-0.824445	0.579399	0.902366	2.19081	0.0398843	0.513439	3.01525	8.08503	0.12603	0.980137
ENSMUSG00000085803	lincRNA	Gm12056	predicted gene 12056 [Source:MGI Symbol;Acc:MGI:3652309]	-3.39064	1.8666	0.23883	0.443609	-1.14828	0.323479	0.469924	0.61803	0.663281	0.942263	3.63291	0.0187823	0.380507	3.01488	8.08295	0.14642	0.998721
ENSMUSG00000085881	antisense	Gm15912	predicted gene 15912 [Source:MGI Symbol;Acc:MGI:3801895]	-3.2247	-0.395223	0.737031	0.883214	-3.40896	0.0400168	0.100266	-3.22356	0.0512551	0.432352	-0.209826	0.864745	1	3.01374	8.07654	0.102735	0.975637
ENSMUSG00000083518	pseudogene	Gm9429	predicted gene 9429 [Source:MGI Symbol;Acc:MGI:3643631]	-3.63043	-0.0772575	0.999995	1	-3.0891	0.0653698	0.149129	0.0100982	1	1	3.02194	0.0695718	0.627232	3.01184	8.06594	0.999783	1
ENSMUSG00000050232	protein_coding	Cxcr3	chemokine (C-X-C motif) receptor 3 [Source:MGI Symbol;Acc:MGI:1277207]	-3.04999	-1.18248	0.364386	0.556223	-4.18675	0.0154091	0.0448338	-2.92137	0.0909299	0.53755	0.0829003	0.975293	1	3.00427	8.0237	0.133848	0.990274
ENSMUSG00000085124	lincRNA	Gm12766	predicted gene 12766 [Source:MGI Symbol;Acc:MGI:3652050]	-3.5904	-0.134735	0.999989	1	-3.13803	0.0678346	0.153587	-0.07454	0.999992	1	2.92875	0.0875913	0.6658	3.00329	8.01828	1	1
ENSMUSG00000082062	pseudogene	Ftl2	ferritin light chain 2 [Source:MGI Symbol;Acc:MGI:95590]	-3.21123	3.58311	0.0287458	0.0970011	0.592074	0.623209	0.764603	0.212176	0.843785	1	3.20321	0.0520703	0.560923	2.99103	7.95043	0.104004	0.975637
ENSMUSG00000028255	protein_coding	Clca3	chloride channel calcium activated 3 [Source:MGI Symbol;Acc:MGI:1346342]	-3.58014	0.99529	0.494975	0.686139	-1.9783	0.236211	0.394714	-2.69706	0.106667	0.567579	0.276524	0.872506	1	2.97359	7.85487	0.172689	1
ENSMUSG00000087289	antisense	4933424M12Rik	RIKEN cDNA 4933424M12 gene [Source:MGI Symbol;Acc:MGI:1914798]	-3.53009	-0.0438503	0.981797	1	-3.01743	0.0632819	0.145275	-1.94101	0.235758	0.671714	1.03257	0.463545	0.891501	2.97358	7.85483	0.165612	1
ENSMUSG00000078097	pseudogene	Gm10913	predicted pseudogene 10913 [Source:MGI Symbol;Acc:MGI:3779121]	-3.37249	2.74312	0.0986297	0.245612	-0.222924	0.844656	0.942592	0.258296	0.861372	1	3.22434	0.0496657	0.550495	2.96604	7.81388	0.121083	0.975637
ENSMUSG00000028640	protein_coding	Tfap2c	transcription factor AP-2, gamma [Source:MGI Symbol;Acc:MGI:106032]	-3.58203	1.99039	0.228182	0.433785	-0.964352	0.507186	0.660477	-0.00786457	0.995354	1	2.94688	0.0814247	0.658116	2.95475	7.75296	0.169346	1
ENSMUSG00000091661	processed_transcript	Gm17021	predicted gene 17021 [Source:MGI Symbol;Acc:MGI:4937848]	-3.58203	1.99039	0.228182	0.433785	-0.964352	0.507186	0.660477	-0.00786457	0.995354	1	2.94688	0.0814247	0.658116	2.95475	7.75296	0.169346	1
ENSMUSG00000050087	protein_coding	Cby3	chibby homolog 3 (Drosophila) [Source:MGI Symbol;Acc:MGI:1923903]	-3.57571	1.97363	0.227418	0.433357	-0.96446	0.517116	0.669751	0.0169282	0.992948	1	2.95502	0.0796959	0.654019	2.93809	7.66396	0.170587	1
ENSMUSG00000042985	protein_coding	Upk3b	uroplakin 3B [Source:MGI Symbol;Acc:MGI:2140882]	-2.85321	1.44705	0.166016	0.348318	-1.48648	0.136927	0.264874	-1.24645	0.22801	0.671714	1.68708	0.0921563	0.674913	2.93354	7.63981	0.041776	0.975637
ENSMUSG00000056895	protein_coding	Hist3h2ba	histone cluster 3, H2ba [Source:MGI Symbol;Acc:MGI:1925553]	-3.34327	1.33957	0.294476	0.484133	-1.59065	0.196636	0.350612	-1.37763	0.284615	0.680121	1.55259	0.208008	0.795491	2.93022	7.62227	0.100171	0.975637
ENSMUSG00000089948	lincRNA	Gm16583	predicted gene 16583 [Source:MGI Symbol;Acc:MGI:4415003]	-3.38254	-0.806766	0.566517	0.749707	-3.73437	0.0144388	0.0424326	-1.95053	0.232192	0.671714	0.977069	0.388264	0.844323	2.9276	7.60845	0.155993	1
ENSMUSG00000027719	protein_coding	Adad1	adenosine deaminase domain containing 1 (testis specific) [Source:MGI Symbol;Acc:MGI:103258]	-3.43084	1.95784	0.223066	0.429912	-0.965555	0.398712	0.550411	0.790042	0.575493	0.900833	3.71343	0.01607	0.356563	2.92339	7.58627	0.150177	0.998721
ENSMUSG00000086209	lincRNA	4933405E24Rik	RIKEN cDNA 4933405E24 gene [Source:MGI Symbol;Acc:MGI:1918306]	-3.6307	3.05325	0.0648347	0.180887	0.131054	0.999982	1	-3.21548	0.0546716	0.440681	-0.293278	0.999963	1	2.9222	7.58	0.999947	1
ENSMUSG00000087347	lincRNA	1700047K16Rik	RIKEN cDNA 1700047K16 gene [Source:MGI Symbol;Acc:MGI:1920585]	-3.08774	0.991275	0.300073	0.490196	-1.93075	0.106186	0.219142	-2.24168	0.0522291	0.434247	0.680339	0.494971	0.906799	2.92202	7.57908	0.0565187	0.975637
ENSMUSG00000021944	protein_coding	Gata4	GATA binding protein 4 [Source:MGI Symbol;Acc:MGI:95664]	-2.91064	0.271259	0.790089	0.924629	-2.64836	0.0322218	0.0839158	-2.15252	0.0967009	0.550818	0.767101	0.433598	0.873538	2.91962	7.56648	0.0684875	0.975637
ENSMUSG00000083382	pseudogene	Gm6433	predicted gene 6433 [Source:MGI Symbol;Acc:MGI:3645394]	-3.0215	2.77692	0.0151076	0.0582944	-0.141773	0.887477	0.975593	-0.977739	0.287094	0.680121	1.94095	0.128772	0.731688	2.91869	7.5616	0.0641994	0.975637
ENSMUSG00000086773	antisense	Gm16192	predicted gene 16192 [Source:MGI Symbol;Acc:MGI:3802024]	-2.7493	-0.490679	0.631241	0.800599	-3.39753	0.0033572	0.0120495	-1.70641	0.199683	0.671714	1.20044	0.178467	0.788505	2.90685	7.49978	0.0711116	0.975637
ENSMUSG00000020182	protein_coding	Ddc	dopa decarboxylase [Source:MGI Symbol;Acc:MGI:94876]	-2.79653	1.45896	0.154466	0.330822	-1.44728	0.0704368	0.158383	-0.5745	0.526076	0.874529	2.33174	0.0106208	0.292857	2.90624	7.49661	0.0261809	0.933455
ENSMUSG00000048365	pseudogene	Gm9825	predicted gene 9825 [Source:MGI Symbol;Acc:MGI:3708729]	-3.68788	2.72547	0.102582	0.252701	-0.174275	0.999987	1	-2.54277	0.137481	0.592108	0.356979	0.999971	1	2.89975	7.46296	1	1
ENSMUSG00000081039	pseudogene	Gm14693	predicted gene 14693 [Source:MGI Symbol;Acc:MGI:3705586]	-3.68788	2.72547	0.102582	0.252701	-0.174275	0.999987	1	-2.54277	0.137481	0.592108	0.356979	0.999971	1	2.89975	7.46296	1	1
ENSMUSG00000083588	pseudogene	Gm8051	predicted gene 8051 [Source:MGI Symbol;Acc:MGI:3647834]	-3.68788	2.72547	0.102582	0.252701	-0.174275	0.999987	1	-2.54277	0.137481	0.592108	0.356979	0.999971	1	2.89975	7.46296	1	1
ENSMUSG00000091302	lincRNA	2310043M15Rik	RIKEN cDNA 2310043M15 gene [Source:MGI Symbol;Acc:MGI:1919180]	-3.68788	2.72547	0.102582	0.252701	-0.174275	0.999987	1	-2.54277	0.137481	0.592108	0.356979	0.999971	1	2.89975	7.46296	1	1
ENSMUSG00000092390	pseudogene	Gm20541	predicted gene 20541 [Source:MGI Symbol;Acc:MGI:5142006]	-3.68788	2.72547	0.102582	0.252701	-0.174275	0.999987	1	-2.54277	0.137481	0.592108	0.356979	0.999971	1	2.89975	7.46296	1	1
ENSMUSG00000093201	misc_RNA	AC153589.1		-3.68788	2.72547	0.102582	0.252701	-0.174275	0.999987	1	-2.54277	0.137481	0.592108	0.356979	0.999971	1	2.89975	7.46296	1	1
ENSMUSG00000073430	lincRNA	Gm10505	predicted gene 10505 [Source:MGI Symbol;Acc:MGI:3642687]	-3.37138	2.79117	0.096823	0.243123	-0.107624	0.92839	1	0.25274	0.87215	1	3.15154	0.0581752	0.585625	2.8988	7.45804	0.133124	0.990274
ENSMUSG00000072255	protein_coding	Gm16382	predicted pseudogene 16382 [Source:MGI Symbol;Acc:MGI:3648194]	-3.57232	0.0918729	0.953759	1	-2.80183	0.096318	0.204592	-1.81087	0.262942	0.671714	1.08284	0.445284	0.878951	2.8937	7.43176	0.177976	1
ENSMUSG00000043410	protein_coding	Hfm1	HFM1, ATP-dependent DNA helicase homolog (S. cerevisiae) [Source:MGI Symbol;Acc:MGI:3036246]	-3.48242	-0.0992896	0.968192	1	-2.99009	0.297756	0.449471	-2.15412	0.414877	0.796087	0.736684	0.847233	1	2.8908	7.41683	0.47038	1
ENSMUSG00000083988	pseudogene	Gm15633	predicted gene 15633 [Source:MGI Symbol;Acc:MGI:3783077]	-3.58124	0.98794	0.512714	0.702432	-1.9005	0.250287	0.40908	-2.73958	0.105784	0.565897	0.148854	0.933179	1	2.88844	7.40468	0.186358	1
ENSMUSG00000073380	protein_coding	Arrdc5	arrestin domain containing 5 [Source:MGI Symbol;Acc:MGI:1924170]	-3.68504	0.155604	0.999985	1	-2.72911	0.105752	0.218639	0.059166	0.999997	1	2.94388	0.0768411	0.643299	2.88471	7.38559	0.999935	1
ENSMUSG00000081413	pseudogene	Gm14088	predicted gene 14088 [Source:MGI Symbol;Acc:MGI:3650492]	-3.68504	0.155604	0.999985	1	-2.72911	0.105752	0.218639	0.059166	0.999997	1	2.94388	0.0768411	0.643299	2.88471	7.38559	0.999935	1
ENSMUSG00000084288	pseudogene	Gm5228	predicted gene 5228 [Source:MGI Symbol;Acc:MGI:3646949]	-3.68504	0.155604	0.999985	1	-2.72911	0.105752	0.218639	0.059166	0.999997	1	2.94388	0.0768411	0.643299	2.88471	7.38559	0.999935	1
ENSMUSG00000086780	lincRNA	Gm16707	predicted gene, 16707 [Source:MGI Symbol;Acc:MGI:4439631]	-3.68504	0.155604	0.999985	1	-2.72911	0.105752	0.218639	0.059166	0.999997	1	2.94388	0.0768411	0.643299	2.88471	7.38559	0.999935	1
ENSMUSG00000087027	lincRNA	Gm13206	predicted gene 13206 [Source:MGI Symbol;Acc:MGI:3651440]	-3.68504	0.155604	0.999985	1	-2.72911	0.105752	0.218639	0.059166	0.999997	1	2.94388	0.0768411	0.643299	2.88471	7.38559	0.999935	1
ENSMUSG00000087063	antisense	Gm15857	predicted gene 15857 [Source:MGI Symbol;Acc:MGI:3801821]	-3.68504	0.155604	0.999985	1	-2.72911	0.105752	0.218639	0.059166	0.999997	1	2.94388	0.0768411	0.643299	2.88471	7.38559	0.999935	1
ENSMUSG00000085010	antisense	0610038P03Rik	RIKEN cDNA 0610038P03 gene [Source:MGI Symbol;Acc:MGI:1915623]	-3.48045	0.786739	0.539928	0.726793	-2.09728	0.217584	0.379002	-3.12923	0.0583888	0.451219	-0.245214	0.865614	1	2.88402	7.38202	0.169617	1
ENSMUSG00000073437	protein_coding	D330041H03Rik	RIKEN cDNA D330041H03 gene [Source:MGI Symbol;Acc:MGI:3603827]	-3.44018	2.64121	0.113052	0.269473	-0.238443	0.867441	0.960982	-0.335787	0.807175	1	2.54386	0.114637	0.711984	2.87965	7.35972	0.144232	0.997095
ENSMUSG00000081941	pseudogene	Gm11218	predicted gene 11218 [Source:MGI Symbol;Acc:MGI:3651636]	-3.21318	3.96368	0.00896722	0.0386215	1.08812	0.332496	0.479766	-0.0501535	0.955292	1	2.82541	0.084734	0.662367	2.87556	7.3389	0.106882	0.975637
ENSMUSG00000028435	protein_coding	Aqp3	aquaporin 3 [Source:MGI Symbol;Acc:MGI:1333777]	-2.82566	4.36987	0.00140342	0.00825871	1.49802	0.0476724	0.115412	0.702834	0.295101	0.685114	3.57469	0.0167278	0.364162	2.87185	7.32005	0.0631056	0.975637
ENSMUSG00000059547	protein_coding	Fbxw26	F-box and WD-40 domain protein 26 [Source:MGI Symbol;Acc:MGI:3646662]	-3.03454	-1.08935	0.294187	0.483858	-3.95075	0.011586	0.0351116	-3.26808	0.0462786	0.415091	-0.406688	0.669689	0.975899	2.86139	7.26717	0.100879	0.975637
ENSMUSG00000000411	protein_coding	Tssk3	testis-specific serine kinase 3 [Source:MGI Symbol;Acc:MGI:1929914]	-3.68541	2.7365	0.0981291	0.24481	-0.12011	0.999978	1	-2.64905	0.117746	0.576512	0.207554	0.999957	1	2.85661	7.24309	0.999789	1
ENSMUSG00000000560	protein_coding	Gabra2	gamma-aminobutyric acid (GABA) A receptor, subunit alpha 2 [Source:MGI Symbol;Acc:MGI:95614]	-3.68541	2.7365	0.0981291	0.24481	-0.12011	0.999978	1	-2.64905	0.117746	0.576512	0.207554	0.999957	1	2.85661	7.24309	0.999789	1
ENSMUSG00000018862	protein_coding	Otop3	otopetrin 3 [Source:MGI Symbol;Acc:MGI:1916852]	-3.68541	2.7365	0.0981291	0.24481	-0.12011	0.999978	1	-2.64905	0.117746	0.576512	0.207554	0.999957	1	2.85661	7.24309	0.999789	1
ENSMUSG00000022501	protein_coding	Prm1	protamine 1 [Source:MGI Symbol;Acc:MGI:97765]	-3.68541	2.7365	0.0981291	0.24481	-0.12011	0.999978	1	-2.64905	0.117746	0.576512	0.207554	0.999957	1	2.85661	7.24309	0.999789	1
ENSMUSG00000022518	protein_coding	4930562C15Rik	RIKEN cDNA 4930562C15 gene [Source:MGI Symbol;Acc:MGI:1926059]	-3.68541	2.7365	0.0981291	0.24481	-0.12011	0.999978	1	-2.64905	0.117746	0.576512	0.207554	0.999957	1	2.85661	7.24309	0.999789	1
ENSMUSG00000032098	protein_coding	Treh	trehalase (brush-border membrane glycoprotein) [Source:MGI Symbol;Acc:MGI:1926230]	-3.68541	2.7365	0.0981291	0.24481	-0.12011	0.999978	1	-2.64905	0.117746	0.576512	0.207554	0.999957	1	2.85661	7.24309	0.999789	1
ENSMUSG00000045591	protein_coding	Olig3	oligodendrocyte transcription factor 3 [Source:MGI Symbol;Acc:MGI:2149955]	-3.68541	2.7365	0.0981291	0.24481	-0.12011	0.999978	1	-2.64905	0.117746	0.576512	0.207554	0.999957	1	2.85661	7.24309	0.999789	1
ENSMUSG00000046957	protein_coding	Spz1	spermatogenic leucine zipper 1 [Source:MGI Symbol;Acc:MGI:1930801]	-3.68541	2.7365	0.0981291	0.24481	-0.12011	0.999978	1	-2.64905	0.117746	0.576512	0.207554	0.999957	1	2.85661	7.24309	0.999789	1
ENSMUSG00000060257	protein_coding	Scrt2	scratch homolog 2, zinc finger protein (Drosophila) [Source:MGI Symbol;Acc:MGI:2139287]	-3.68541	2.7365	0.0981291	0.24481	-0.12011	0.999978	1	-2.64905	0.117746	0.576512	0.207554	0.999957	1	2.85661	7.24309	0.999789	1
ENSMUSG00000062369	protein_coding	Dub1a	deubiquitinating enzyme 1a [Source:MGI Symbol;Acc:MGI:3051498]	-3.68541	2.7365	0.0981291	0.24481	-0.12011	0.999978	1	-2.64905	0.117746	0.576512	0.207554	0.999957	1	2.85661	7.24309	0.999789	1
ENSMUSG00000074620	protein_coding	Gm10731	predicted gene 10731 [Source:MGI Symbol;Acc:MGI:3795712]	-3.68541	2.7365	0.0981291	0.24481	-0.12011	0.999978	1	-2.64905	0.117746	0.576512	0.207554	0.999957	1	2.85661	7.24309	0.999789	1
ENSMUSG00000081196	pseudogene	Gm13858	predicted gene 13858 [Source:MGI Symbol;Acc:MGI:3649681]	-3.68541	2.7365	0.0981291	0.24481	-0.12011	0.999978	1	-2.64905	0.117746	0.576512	0.207554	0.999957	1	2.85661	7.24309	0.999789	1
ENSMUSG00000081860	pseudogene	Gm11533	predicted gene 11533 [Source:MGI Symbol;Acc:MGI:3651874]	-3.68541	2.7365	0.0981291	0.24481	-0.12011	0.999978	1	-2.64905	0.117746	0.576512	0.207554	0.999957	1	2.85661	7.24309	0.999789	1
ENSMUSG00000084882	antisense	Gm16047	predicted gene 16047 [Source:MGI Symbol;Acc:MGI:3802092]	-3.68541	2.7365	0.0981291	0.24481	-0.12011	0.999978	1	-2.64905	0.117746	0.576512	0.207554	0.999957	1	2.85661	7.24309	0.999789	1
ENSMUSG00000086237	antisense	Gm15591	predicted gene 15591 [Source:MGI Symbol;Acc:MGI:3783038]	-3.68541	2.7365	0.0981291	0.24481	-0.12011	0.999978	1	-2.64905	0.117746	0.576512	0.207554	0.999957	1	2.85661	7.24309	0.999789	1
ENSMUSG00000086574	lincRNA	Gm16960	predicted gene, 16960 [Source:MGI Symbol;Acc:MGI:4439884]	-3.68541	2.7365	0.0981291	0.24481	-0.12011	0.999978	1	-2.64905	0.117746	0.576512	0.207554	0.999957	1	2.85661	7.24309	0.999789	1
ENSMUSG00000087082	antisense	Gm15423	predicted gene 15423 [Source:MGI Symbol;Acc:MGI:3705184]	-3.68541	2.7365	0.0981291	0.24481	-0.12011	0.999978	1	-2.64905	0.117746	0.576512	0.207554	0.999957	1	2.85661	7.24309	0.999789	1
ENSMUSG00000087587	lincRNA	Gm15245	predicted gene 15245 [Source:MGI Symbol;Acc:MGI:3705110]	-3.68541	2.7365	0.0981291	0.24481	-0.12011	0.999978	1	-2.64905	0.117746	0.576512	0.207554	0.999957	1	2.85661	7.24309	0.999789	1
ENSMUSG00000090938	protein_coding	Gm6905	predicted gene 6905 [Source:MGI Symbol;Acc:MGI:3644964]	-3.68541	2.7365	0.0981291	0.24481	-0.12011	0.999978	1	-2.64905	0.117746	0.576512	0.207554	0.999957	1	2.85661	7.24309	0.999789	1
ENSMUSG00000091219	lincRNA	Gm17254	predicted gene, 17254 [Source:MGI Symbol;Acc:MGI:4936888]	-3.68541	2.7365	0.0981291	0.24481	-0.12011	0.999978	1	-2.64905	0.117746	0.576512	0.207554	0.999957	1	2.85661	7.24309	0.999789	1
ENSMUSG00000091849	processed_transcript	Gm17188	predicted gene 17188 [Source:MGI Symbol;Acc:MGI:4938015]	-3.68541	2.7365	0.0981291	0.24481	-0.12011	0.999978	1	-2.64905	0.117746	0.576512	0.207554	0.999957	1	2.85661	7.24309	0.999789	1
ENSMUSG00000092210	protein_coding	A930009A15Rik	RIKEN cDNA A930009A15 gene [Source:MGI Symbol;Acc:MGI:1925048]	-3.68541	2.7365	0.0981291	0.24481	-0.12011	0.999978	1	-2.64905	0.117746	0.576512	0.207554	0.999957	1	2.85661	7.24309	0.999789	1
ENSMUSG00000066554	pseudogene	Gm10167	predicted pseudogene 10167 [Source:MGI Symbol;Acc:MGI:3704263]	-3.13932	-0.201268	0.80554	0.936022	-3.04202	0.0508477	0.121594	-3.94775	0.0072857	0.165848	-1.10699	0.232251	0.802828	2.84075	7.16394	0.0889091	0.975637
ENSMUSG00000003436	protein_coding	Dll3	delta-like 3 (Drosophila) [Source:MGI Symbol;Acc:MGI:1096877]	-2.37827	2.74851	0.00150549	0.00877698	-0.0895312	0.894438	0.980691	-0.499313	0.429117	0.808003	2.33873	0.0102171	0.28561	2.83804	7.1505	0.0108309	0.807129
ENSMUSG00000034402	protein_coding	Kcnh5	potassium voltage-gated channel, subfamily H (eag-related), member 5 [Source:MGI Symbol;Acc:MGI:3584508]	-2.98795	4.5963	0.000646986	0.00424692	1.7591	0.0809247	0.177315	-0.393224	0.6034	0.914244	2.44398	0.114991	0.712227	2.8372	7.14632	0.0970771	0.975637
ENSMUSG00000029679	protein_coding	Hyal6	hyaluronoglucosaminidase 6 [Source:MGI Symbol;Acc:MGI:1921659]	-3.68373	0.0651242	0.999986	1	-2.76911	0.0976333	0.206576	0.0518508	0.999994	1	2.88609	0.0799426	0.654331	2.83424	7.13166	0.999759	1
ENSMUSG00000030092	protein_coding	Cntn6	contactin 6 [Source:MGI Symbol;Acc:MGI:1858223]	-3.68373	0.0651242	0.999986	1	-2.76911	0.0976333	0.206576	0.0518508	0.999994	1	2.88609	0.0799426	0.654331	2.83424	7.13166	0.999759	1
ENSMUSG00000078964	protein_coding	Ces1b	carboxylesterase 1B [Source:MGI Symbol;Acc:MGI:3779470]	-3.68373	0.0651242	0.999986	1	-2.76911	0.0976333	0.206576	0.0518508	0.999994	1	2.88609	0.0799426	0.654331	2.83424	7.13166	0.999759	1
ENSMUSG00000083458	pseudogene	Gm5510	predicted pseudogene 5510 [Source:MGI Symbol;Acc:MGI:3648472]	-3.68373	0.0651242	0.999986	1	-2.76911	0.0976333	0.206576	0.0518508	0.999994	1	2.88609	0.0799426	0.654331	2.83424	7.13166	0.999759	1
ENSMUSG00000075241	protein_coding	Gm8055	predicted pseudogene 8055 [Source:MGI Symbol;Acc:MGI:3643695]	-3.33557	2.60245	0.0773703	0.205848	-0.227781	0.905713	0.988476	-2.34534	0.110459	0.569797	0.4849	0.79885	1	2.83024	7.1119	0.253555	1
ENSMUSG00000066438	protein_coding	3830431G21Rik	RIKEN cDNA 3830431G21 gene [Source:MGI Symbol;Acc:MGI:3036228]	-3.26541	3.01399	0.0559855	0.162163	0.187709	0.853183	0.949404	0.326607	0.766593	0.987213	3.15288	0.0425662	0.522809	2.82628	7.09242	0.108551	0.975637
ENSMUSG00000087698	antisense	Gm13031	predicted gene 13031 [Source:MGI Symbol;Acc:MGI:3702680]	-3.57734	0.0747387	0.961368	1	-2.75013	0.0988103	0.20847	-1.86281	0.253781	0.671714	0.962051	0.492939	0.905583	2.82486	7.08547	0.18285	1
ENSMUSG00000020481	protein_coding	Ankrd36	ankyrin repeat domain 36 [Source:MGI Symbol;Acc:MGI:1923639]	-3.57447	1.95584	0.227731	0.433682	-0.868887	0.551001	0.701303	-0.0978803	0.939766	1	2.72685	0.0989789	0.686735	2.82473	7.08481	0.178804	1
ENSMUSG00000074240	protein_coding	Cib3	calcium and integrin binding family member 3 [Source:MGI Symbol;Acc:MGI:2685953]	-3.04027	0.131442	0.914354	1	-2.68889	0.0278644	0.0743684	-1.38339	0.320326	0.709307	1.43694	0.168604	0.785139	2.82033	7.06326	0.108538	0.975637
ENSMUSG00000070532	protein_coding	1700084C01Rik	RIKEN cDNA 1700084C01 gene [Source:MGI Symbol;Acc:MGI:1925715]	-2.94528	-0.275547	0.790154	0.924655	-3.09149	0.00287438	0.0105389	-1.37973	0.29026	0.680353	1.43621	0.082039	0.661376	2.81594	7.0418	0.0749587	0.975637
ENSMUSG00000070564	protein_coding	Ntn5	netrin 5 [Source:MGI Symbol;Acc:MGI:2685330]	-3.17947	0.00134607	0.989181	1	-2.81189	0.0108893	0.0332205	-0.0600535	0.968359	1	2.75318	0.0128722	0.318094	2.81323	7.02859	0.215753	1
ENSMUSG00000045999	pseudogene	AY036118	cDNA sequence AY036118 [Source:MGI Symbol;Acc:MGI:2158419]	-2.3215	3.28425	0.00597905	0.0277681	0.471408	0.625845	0.766809	-0.210258	0.8165	1	2.60259	0.04384	0.525404	2.81285	7.0267	0.065821	0.975637
ENSMUSG00000024784	protein_coding	Gpha2	glycoprotein hormone alpha 2 [Source:MGI Symbol;Acc:MGI:2156541]	-3.44124	2.61058	0.314725	0.501149	-0.198843	0.999517	1	-0.348347	0.905705	1	2.46108	0.376248	0.835414	2.80942	7.01004	0.466599	1
ENSMUSG00000035551	protein_coding	Igfbpl1	insulin-like growth factor binding protein-like 1 [Source:MGI Symbol;Acc:MGI:1933198]	-3.39183	0.515428	0.891981	0.997332	-2.29317	0.343261	0.491655	-2.12843	0.411923	0.793402	0.680163	0.727235	0.996405	2.80859	7.00601	0.366129	1
ENSMUSG00000085072	antisense	C920011F04Rik	RIKEN cDNA C920011F04 gene [Source:MGI Symbol;Acc:MGI:2441927]	-3.15119	-0.829019	0.466086	0.658922	-3.63696	0.0259579	0.0700742	-3.25805	0.051845	0.432895	-0.450105	0.673508	0.977155	2.80794	7.00286	0.123688	0.976681
ENSMUSG00000044647	protein_coding	Csrnp3	cysteine-serine-rich nuclear protein 3 [Source:MGI Symbol;Acc:MGI:1925021]	-3.57849	0.133505	0.920496	1	-2.67114	0.10914	0.223161	-1.92423	0.240531	0.671714	0.880421	0.538608	0.928947	2.80465	6.98688	0.184369	1
ENSMUSG00000056158	protein_coding	Car10	carbonic anhydrase 10 [Source:MGI Symbol;Acc:MGI:1919855]	-3.21578	0.847473	0.512867	0.702518	-1.95672	0.16024	0.299031	-1.7677	0.205573	0.671714	1.0365	0.423873	0.867544	2.80419	6.98468	0.138185	0.991466
ENSMUSG00000087502	lincRNA	Gm16091	predicted gene 16091 [Source:MGI Symbol;Acc:MGI:3802007]	-3.07939	1.08618	0.431404	0.626521	-1.71796	0.206316	0.364055	-0.713196	0.631204	0.925634	2.09094	0.119967	0.718754	2.80414	6.9844	0.14542	0.998721
ENSMUSG00000090400	lincRNA	A330094K24Rik	RIKEN cDNA A330094K24 gene [Source:MGI Symbol;Acc:MGI:1924343]	-3.04499	-0.0478647	0.972908	1	-2.84849	0.0219018	0.0605549	-0.815407	0.577012	0.901206	1.98521	0.0830368	0.662367	2.80062	6.9674	0.153897	1
ENSMUSG00000085828	lincRNA	Gm15612	predicted gene 15612 [Source:MGI Symbol;Acc:MGI:3641714]	-2.13758	0.0920972	0.894871	0.99948	-2.7056	0.000130234	0.000665082	-1.29688	0.118868	0.577138	1.50081	0.0119162	0.308724	2.7977	6.9533	0.00643909	0.721395
ENSMUSG00000070285	protein_coding	BY080835	cDNA sequence BY080835 [Source:MGI Symbol;Acc:MGI:3612240]	-3.09391	3.91234	0.007927	0.0349516	1.1149	0.236466	0.394714	0.419204	0.624364	0.922505	3.21664	0.0392969	0.50905	2.79744	6.95206	0.0889878	0.975637
ENSMUSG00000055691	protein_coding	Gja6	gap junction protein, alpha 6 [Source:MGI Symbol;Acc:MGI:95717]	-3.10466	0.460263	0.642634	0.809991	-2.33716	0.0315584	0.0825311	-1.7504	0.147058	0.608991	1.04702	0.24276	0.802828	2.79742	6.95196	0.0626839	0.975637
ENSMUSG00000057092	protein_coding	Fxyd3	FXYD domain-containing ion transport regulator 3 [Source:MGI Symbol;Acc:MGI:107497]	-3.32685	0.780172	0.580142	0.760674	-2.01114	0.109807	0.224007	-0.780775	0.583178	0.904336	2.01054	0.10968	0.70231	2.79131	6.92258	0.152575	0.999318
ENSMUSG00000085338	lincRNA	2410004I01Rik	RIKEN cDNA 2410004I01 gene [Source:MGI Symbol;Acc:MGI:1916989]	-3.5766	0.885524	0.549041	0.734187	-1.90396	0.248173	0.407136	-2.7495	0.10299	0.56168	0.0399865	0.983367	1	2.78949	6.91383	0.19312	1
ENSMUSG00000078896	protein_coding	Gm8923	predicted gene 8923 [Source:MGI Symbol;Acc:MGI:3779822]	-3.3024	-1.25274	0.344898	0.535023	-4.03586	0.00716978	0.0232604	-1.94045	0.234038	0.671714	0.842669	0.411196	0.860661	2.78312	6.88341	0.165652	1
ENSMUSG00000000673	protein_coding	Haao	3-hydroxyanthranilate 3,4-dioxygenase [Source:MGI Symbol;Acc:MGI:1349444]	-3.57742	0.124151	0.940933	1	-2.65316	0.114955	0.23128	-1.94362	0.237518	0.671714	0.833688	0.596042	0.955665	2.77731	6.85572	0.196344	1
ENSMUSG00000062417	protein_coding	Hist1h3g	histone cluster 1, H3g [Source:MGI Symbol;Acc:MGI:2145541]	-2.96455	1.53051	0.119836	0.279902	-1.2397	0.15015	0.284019	-0.99636	0.274799	0.675349	1.77386	0.0585526	0.587125	2.77022	6.8221	0.0345543	0.949627
ENSMUSG00000071229	protein_coding	Timm8a2	translocase of inner mitochondrial membrane 8 homolog a2 (yeast) [Source:MGI Symbol;Acc:MGI:3615492]	-3.57875	0.892036	0.53478	0.72236	-1.87668	0.246914	0.406808	-2.69951	0.107232	0.568303	0.0692058	0.946912	1	2.76871	6.815	0.189145	1
ENSMUSG00000086413	lincRNA	Gm12415	predicted gene 12415 [Source:MGI Symbol;Acc:MGI:3650585]	-3.42606	1.87058	0.232395	0.437983	-0.8905	0.414568	0.567126	0.769903	0.575983	0.901044	3.53098	0.0188202	0.380507	2.76108	6.77902	0.16104	1
ENSMUSG00000085480	lincRNA	4930432B10Rik	RIKEN cDNA 4930432B10 gene [Source:MGI Symbol;Acc:MGI:1921869]	-2.77714	1.35755	0.0524706	0.154718	-1.39194	0.159593	0.298103	-2.45114	0.0038411	0.1141	0.298353	0.718012	0.992672	2.7495	6.72482	0.0242432	0.9292
ENSMUSG00000087192	lincRNA	4930412L05Rik	RIKEN cDNA 4930412L05 gene [Source:MGI Symbol;Acc:MGI:1921191]	-3.528	1.83588	0.477579	0.670076	-0.905856	0.675395	0.806797	-0.617983	0.873647	1	2.12375	0.363308	0.825013	2.74174	6.68874	0.382066	1
ENSMUSG00000073894	protein_coding	Rbmxl2	RNA binding motif protein, X-linked-like 2 [Source:MGI Symbol;Acc:MGI:1923822]	-3.25248	-2.21557	0.411587	0.606212	-4.95425	0.127067	0.249539	-0.0143794	0.999988	1	2.72431	0.402028	0.853404	2.73869	6.67462	1	1
ENSMUSG00000059203	protein_coding	Il1rapl2	interleukin 1 receptor accessory protein-like 2 [Source:MGI Symbol;Acc:MGI:1913106]	-3.58514	0.942901	0.528828	0.717041	-1.79296	0.26562	0.421154	-2.71513	0.108133	0.568352	0.0207282	0.988409	1	2.73586	6.66157	0.202543	1
ENSMUSG00000085271	lincRNA	E130006D01Rik	RIKEN cDNA E130006D01 gene [Source:MGI Symbol;Acc:MGI:2685527]	-3.38287	0.132799	0.905923	1	-2.59999	0.122631	0.242951	-3.29339	0.0513831	0.432352	-0.560598	0.67533	0.97746	2.73279	6.64741	0.153078	1
ENSMUSG00000084081	pseudogene	Gm12057	predicted gene 12057 [Source:MGI Symbol;Acc:MGI:3650030]	-2.88988	1.75789	0.112816	0.26905	-0.971678	0.323267	0.469736	-0.835068	0.403656	0.786384	1.8945	0.0809717	0.65714	2.72957	6.63256	0.0645548	0.975637
ENSMUSG00000065049	snRNA	U1	U1 spliceosomal RNA [Source:RFAM;Acc:RF00003]	-3.58024	0.0950512	0.946291	1	-2.62547	0.117458	0.234994	-1.95622	0.236417	0.671714	0.764308	0.608301	0.95819	2.72052	6.59112	0.197309	1
ENSMUSG00000067455	protein_coding	Hist1h4j	histone cluster 1, H4j [Source:MGI Symbol;Acc:MGI:2448436]	-2.6389	-0.879951	0.293813	0.48346	-3.59617	0.000171205	0.000852685	-1.75919	0.154445	0.618213	0.957024	0.137307	0.74164	2.71622	6.57148	0.0534897	0.975637
ENSMUSG00000085611	pseudogene	Ap3s1-ps1	adaptor-related protein complex 3, sigma 1 subunit, pseudogene 1 [Source:MGI Symbol;Acc:MGI:1929216]	-2.80421	1.10059	0.131638	0.296212	-1.61522	0.0919091	0.197267	-2.19106	0.0131587	0.227544	0.524741	0.511538	0.914533	2.7158	6.56959	0.0244513	0.9292
ENSMUSG00000081087	pseudogene	Rps15a-ps7	ribosomal protein S15A, pseudogene 7 [Source:MGI Symbol;Acc:MGI:3650538]	-3.12735	2.52318	0.0409525	0.128343	-0.191031	0.877548	0.969438	-1.23795	0.239541	0.671714	1.47627	0.283821	0.806241	2.71421	6.56234	0.12169	0.975637
ENSMUSG00000060183	antisense	Cxcl11	chemokine (C-X-C motif) ligand 11 [Source:MGI Symbol;Acc:MGI:1860203]	-1.60257	-1.0891	0.132343	0.297373	-3.80234	6.57416e-10	8.3101e-09	-0.710794	0.435624	0.813845	2.00244	5.52468e-05	0.011546	2.71324	6.55791	0.0116455	0.807129
ENSMUSG00000061615	protein_coding	Hist1h2ab	histone cluster 1, H2ab [Source:MGI Symbol;Acc:MGI:2448306]	-2.72523	1.00825	0.338368	0.527504	-1.70271	0.121759	0.241558	-1.72374	0.129352	0.58782	0.987232	0.330057	0.823632	2.71097	6.54761	0.0806912	0.975637
ENSMUSG00000083223	pseudogene	Gm15016	predicted gene 15016 [Source:MGI Symbol;Acc:MGI:3705629]	-3.25708	1.78025	0.156915	0.334289	-0.930124	0.410302	0.56294	-0.861982	0.447953	0.822135	1.84839	0.142425	0.749312	2.71037	6.54489	0.109005	0.975637
ENSMUSG00000027416	protein_coding	Otor	otoraplin [Source:MGI Symbol;Acc:MGI:1888678]	-3.48258	2.6528	0.105402	0.257307	-0.0523867	0.974886	1	-0.214588	0.867105	1	2.4906	0.128054	0.731688	2.70519	6.52142	0.160631	1
ENSMUSG00000031111	protein_coding	Igsf1	immunoglobulin superfamily, member 1 [Source:MGI Symbol;Acc:MGI:2147913]	-3.3868	1.84434	0.123572	0.286054	-0.857272	0.529354	0.681619	-1.70068	0.159535	0.626826	1.00092	0.464075	0.891658	2.70161	6.50526	0.146216	0.998721
ENSMUSG00000023247	protein_coding	Guca2a	guanylate cyclase activator 2a (guanylin) [Source:MGI Symbol;Acc:MGI:102738]	-3.68878	0.0483585	0.999989	1	-2.65193	0.114529	0.230707	0.004468	0.999998	1	2.70476	0.103892	0.691163	2.70029	6.49931	0.999907	1
ENSMUSG00000026011	protein_coding	Ctla4	cytotoxic T-lymphocyte-associated protein 4 [Source:MGI Symbol;Acc:MGI:88556]	-3.68878	0.0483585	0.999989	1	-2.65193	0.114529	0.230707	0.004468	0.999998	1	2.70476	0.103892	0.691163	2.70029	6.49931	0.999907	1
ENSMUSG00000044125	lincRNA	9530080O11Rik	RIKEN cDNA 9530080O11 gene [Source:MGI Symbol;Acc:MGI:2441751]	-3.68878	0.0483585	0.999989	1	-2.65193	0.114529	0.230707	0.004468	0.999998	1	2.70476	0.103892	0.691163	2.70029	6.49931	0.999907	1
ENSMUSG00000059631	protein_coding	1500035N22Rik	RIKEN cDNA 1500035N22 gene [Source:MGI Symbol;Acc:MGI:1917508]	-3.68878	0.0483585	0.999989	1	-2.65193	0.114529	0.230707	0.004468	0.999998	1	2.70476	0.103892	0.691163	2.70029	6.49931	0.999907	1
ENSMUSG00000061068	protein_coding	Mcpt4	mast cell protease 4 [Source:MGI Symbol;Acc:MGI:96940]	-3.68878	0.0483585	0.999989	1	-2.65193	0.114529	0.230707	0.004468	0.999998	1	2.70476	0.103892	0.691163	2.70029	6.49931	0.999907	1
ENSMUSG00000061619	protein_coding	Vma21-ps	VMA21 vacuolar H+-ATPase homolog (S. cerevisiae), pseudogene [Source:MGI Symbol;Acc:MGI:3643145]	-3.68878	0.0483585	0.999989	1	-2.65193	0.114529	0.230707	0.004468	0.999998	1	2.70476	0.103892	0.691163	2.70029	6.49931	0.999907	1
ENSMUSG00000070298	protein_coding	Trcg1	taste receptor cell gene 1 [Source:MGI Symbol;Acc:MGI:3576664]	-3.68878	0.0483585	0.999989	1	-2.65193	0.114529	0.230707	0.004468	0.999998	1	2.70476	0.103892	0.691163	2.70029	6.49931	0.999907	1
ENSMUSG00000073209	protein_coding	Klf14	Kruppel-like factor 14 [Source:MGI Symbol;Acc:MGI:3577024]	-3.68878	0.0483585	0.999989	1	-2.65193	0.114529	0.230707	0.004468	0.999998	1	2.70476	0.103892	0.691163	2.70029	6.49931	0.999907	1
ENSMUSG00000084289	pseudogene	Gm6977	predicted gene 6977 [Source:MGI Symbol;Acc:MGI:3647597]	-3.68878	0.0483585	0.999989	1	-2.65193	0.114529	0.230707	0.004468	0.999998	1	2.70476	0.103892	0.691163	2.70029	6.49931	0.999907	1
ENSMUSG00000085015	lincRNA	Gm14424	predicted gene 14424 [Source:MGI Symbol;Acc:MGI:3650516]	-3.68878	0.0483585	0.999989	1	-2.65193	0.114529	0.230707	0.004468	0.999998	1	2.70476	0.103892	0.691163	2.70029	6.49931	0.999907	1
ENSMUSG00000086052	antisense	Gm11802	predicted gene 11802 [Source:MGI Symbol;Acc:MGI:3650651]	-3.68878	0.0483585	0.999989	1	-2.65193	0.114529	0.230707	0.004468	0.999998	1	2.70476	0.103892	0.691163	2.70029	6.49931	0.999907	1
ENSMUSG00000087435	antisense	Gm16323	predicted gene 16323 [Source:MGI Symbol;Acc:MGI:3826604]	-3.68878	0.0483585	0.999989	1	-2.65193	0.114529	0.230707	0.004468	0.999998	1	2.70476	0.103892	0.691163	2.70029	6.49931	0.999907	1
ENSMUSG00000090042	pseudogene	Gm8550	predicted gene 8550 [Source:MGI Symbol;Acc:MGI:3779803]	-3.68878	0.0483585	0.999989	1	-2.65193	0.114529	0.230707	0.004468	0.999998	1	2.70476	0.103892	0.691163	2.70029	6.49931	0.999907	1
ENSMUSG00000092116	protein_coding	Gm10320	predicted pseudogene 10320 [Source:MGI Symbol;Acc:MGI:3642323]	-3.68878	0.0483585	0.999989	1	-2.65193	0.114529	0.230707	0.004468	0.999998	1	2.70476	0.103892	0.691163	2.70029	6.49931	0.999907	1
ENSMUSG00000092905	misc_RNA	AC122537.1		-3.68878	0.0483585	0.999989	1	-2.65193	0.114529	0.230707	0.004468	0.999998	1	2.70476	0.103892	0.691163	2.70029	6.49931	0.999907	1
ENSMUSG00000083178	pseudogene	Gm12187	predicted gene 12187 [Source:MGI Symbol;Acc:MGI:3651944]	-3.35107	-0.646388	0.643471	0.81053	-3.34586	0.0502777	0.120526	-2.63353	0.124917	0.580266	0.0659472	0.978178	1	2.69947	6.49565	0.17282	1
ENSMUSG00000037432	antisense	Fer1l5	fer-1-like 5 (C. elegans) [Source:MGI Symbol;Acc:MGI:3616091]	-3.33309	3.91267	0.00723214	0.032408	1.21393	0.344303	0.49269	-0.661647	0.502087	0.858692	2.0371	0.212058	0.797334	2.69875	6.49238	0.163382	1
ENSMUSG00000051723	protein_coding	Gm9858	predicted gene 9858 [Source:MGI Symbol;Acc:MGI:3809036]	-3.57576	2.71598	0.0998133	0.24766	0.017505	0.978988	1	-0.805831	0.591757	0.908905	1.89264	0.241777	0.802828	2.69847	6.49114	0.199624	1
ENSMUSG00000054128	protein_coding	H2-T3	histocompatibility 2, T region locus 3 [Source:MGI Symbol;Acc:MGI:95959]	-3.57576	2.71598	0.0998133	0.24766	0.017505	0.978988	1	-0.805831	0.591757	0.908905	1.89264	0.241777	0.802828	2.69847	6.49114	0.199624	1
ENSMUSG00000022657	protein_coding	Cd96	CD96 antigen [Source:MGI Symbol;Acc:MGI:1934368]	-3.57528	1.87982	0.24248	0.447744	-0.809794	0.594138	0.739942	0.038305	0.968565	1	2.72792	0.0989011	0.686735	2.68961	6.4514	0.199623	1
ENSMUSG00000060377	pseudogene	Rpl36a-ps1	ribosomal protein L36A, pseudogene 1 [Source:MGI Symbol;Acc:MGI:3642585]	-3.57352	0.880035	0.547354	0.732699	-1.80874	0.263801	0.419239	-2.72639	0.105669	0.565702	-0.0376191	0.979399	1	2.68877	6.44765	0.204577	1
ENSMUSG00000003555	protein_coding	Cyp17a1	cytochrome P450, family 17, subfamily a, polypeptide 1 [Source:MGI Symbol;Acc:MGI:88586]	-3.64047	-0.118549	0.99999	1	-2.80729	0.103413	0.215773	-0.066558	0.999993	1	2.62218	0.128423	0.731688	2.68874	6.4475	1	1
ENSMUSG00000028109	protein_coding	Hormad1	HORMA domain containing 1 [Source:MGI Symbol;Acc:MGI:1915231]	-3.64047	-0.118549	0.99999	1	-2.80729	0.103413	0.215773	-0.066558	0.999993	1	2.62218	0.128423	0.731688	2.68874	6.4475	1	1
ENSMUSG00000081480	pseudogene	Gm13608	predicted gene 13608 [Source:MGI Symbol;Acc:MGI:3651499]	-3.64047	-0.118549	0.99999	1	-2.80729	0.103413	0.215773	-0.066558	0.999993	1	2.62218	0.128423	0.731688	2.68874	6.4475	1	1
ENSMUSG00000084756	lincRNA	Gm13881	predicted gene 13881 [Source:MGI Symbol;Acc:MGI:3649536]	-3.64047	-0.118549	0.99999	1	-2.80729	0.103413	0.215773	-0.066558	0.999993	1	2.62218	0.128423	0.731688	2.68874	6.4475	1	1
ENSMUSG00000086057	lincRNA	Gm15324	predicted gene 15324 [Source:MGI Symbol;Acc:MGI:3705211]	-3.64047	-0.118549	0.99999	1	-2.80729	0.103413	0.215773	-0.066558	0.999993	1	2.62218	0.128423	0.731688	2.68874	6.4475	1	1
ENSMUSG00000090293	lincRNA	Gm17034	predicted gene 17034 [Source:MGI Symbol;Acc:MGI:4937861]	-3.64047	-0.118549	0.99999	1	-2.80729	0.103413	0.215773	-0.066558	0.999993	1	2.62218	0.128423	0.731688	2.68874	6.4475	1	1
ENSMUSG00000032900	protein_coding	1700065I17Rik	RIKEN cDNA 1700065I17 gene [Source:MGI Symbol;Acc:MGI:1914593]	-3.68767	2.70836	0.103194	0.253554	0.02104	0.999996	1	-2.70491	0.109247	0.568352	-0.017595	1	1	2.68732	6.44115	0.999932	1
ENSMUSG00000054630	protein_coding	Ugt2b5	UDP glucuronosyltransferase 2 family, polypeptide B5 [Source:MGI Symbol;Acc:MGI:98900]	-3.68767	2.70836	0.103194	0.253554	0.02104	0.999996	1	-2.70491	0.109247	0.568352	-0.017595	1	1	2.68732	6.44115	0.999932	1
ENSMUSG00000055771	pseudogene	Gm7936	predicted pseudogene 7936 [Source:MGI Symbol;Acc:MGI:3646364]	-3.68767	2.70836	0.103194	0.253554	0.02104	0.999996	1	-2.70491	0.109247	0.568352	-0.017595	1	1	2.68732	6.44115	0.999932	1
ENSMUSG00000078957	protein_coding	1700060C20Rik	RIKEN cDNA 1700060C20 gene [Source:MGI Symbol;Acc:MGI:1920649]	-3.68767	2.70836	0.103194	0.253554	0.02104	0.999996	1	-2.70491	0.109247	0.568352	-0.017595	1	1	2.68732	6.44115	0.999932	1
ENSMUSG00000079420	lincRNA	Gm17418	predicted gene, 17418 [Source:MGI Symbol;Acc:MGI:4937052]	-3.68767	2.70836	0.103194	0.253554	0.02104	0.999996	1	-2.70491	0.109247	0.568352	-0.017595	1	1	2.68732	6.44115	0.999932	1
ENSMUSG00000085141	lincRNA	Gm13429	predicted gene 13429 [Source:MGI Symbol;Acc:MGI:3651652]	-3.68767	2.70836	0.103194	0.253554	0.02104	0.999996	1	-2.70491	0.109247	0.568352	-0.017595	1	1	2.68732	6.44115	0.999932	1
ENSMUSG00000085815	pseudogene	Gm13548	predicted gene 13548 [Source:MGI Symbol;Acc:MGI:3650193]	-3.68767	2.70836	0.103194	0.253554	0.02104	0.999996	1	-2.70491	0.109247	0.568352	-0.017595	1	1	2.68732	6.44115	0.999932	1
ENSMUSG00000089075	misc_RNA	7SK	7SK RNA [Source:RFAM;Acc:RF00100]	-3.68767	2.70836	0.103194	0.253554	0.02104	0.999996	1	-2.70491	0.109247	0.568352	-0.017595	1	1	2.68732	6.44115	0.999932	1
ENSMUSG00000091352	lincRNA	Gm17519	predicted gene, 17519 [Source:MGI Symbol;Acc:MGI:4937153]	-3.68767	2.70836	0.103194	0.253554	0.02104	0.999996	1	-2.70491	0.109247	0.568352	-0.017595	1	1	2.68732	6.44115	0.999932	1
ENSMUSG00000050217	protein_coding	Lgsn	lengsin, lens protein with glutamine synthetase domain [Source:MGI Symbol;Acc:MGI:2672844]	-3.17651	4.02768	0.00405719	0.0201427	1.3428	0.189668	0.340401	-0.351284	0.666848	0.943354	2.3336	0.124056	0.725363	2.68488	6.43029	0.110787	0.975637
ENSMUSG00000081633	pseudogene	Gm8522	predicted gene 8522 [Source:MGI Symbol;Acc:MGI:3645035]	-3.43498	1.68704	0.275929	0.468064	-0.989468	0.484906	0.638702	0.61964	0.691794	0.955916	3.29614	0.051793	0.558619	2.6765	6.39305	0.199619	1
ENSMUSG00000003657	protein_coding	Calb2	calbindin 2 [Source:MGI Symbol;Acc:MGI:101914]	-3.57543	0.750783	0.641567	0.809111	-1.92548	0.244141	0.403633	-2.56135	0.128166	0.586408	0.114918	0.954387	1	2.67627	6.39199	0.213581	1
ENSMUSG00000027359	protein_coding	Slc27a2	solute carrier family 27 (fatty acid transporter), member 2 [Source:MGI Symbol;Acc:MGI:1347099]	-3.1477	0.197056	0.856128	0.973184	-2.47858	0.0266697	0.0716767	-1.33427	0.303118	0.692311	1.34136	0.149997	0.760343	2.67563	6.38918	0.0975901	0.975637
ENSMUSG00000020051	protein_coding	Pah	phenylalanine hydroxylase [Source:MGI Symbol;Acc:MGI:97473]	-3.52803	-0.0314566	0.976269	1	-2.69928	0.337519	0.485386	-2.28048	0.434365	0.8128	0.387342	0.844785	1	2.66782	6.35469	0.461172	1
ENSMUSG00000024532	protein_coding	1700034E13Rik	RIKEN cDNA 1700034E13 gene [Source:MGI Symbol;Acc:MGI:1925664]	-3.03318	1.62324	0.0822108	0.215561	-1.03922	0.356755	0.506347	-1.91002	0.0561058	0.446373	0.752436	0.480268	0.898515	2.66246	6.33112	0.073051	0.975637
ENSMUSG00000048329	protein_coding	Mfsd6l	major facilitator superfamily domain containing 6-like [Source:MGI Symbol;Acc:MGI:2384904]	-3.5817	2.74669	0.0962249	0.242018	0.0900095	0.956674	1	-0.971254	0.512035	0.865248	1.68543	0.274314	0.806241	2.65668	6.30582	0.20055	1
ENSMUSG00000032278	protein_coding	Paqr5	progestin and adipoQ receptor family member V [Source:MGI Symbol;Acc:MGI:1921340]	-2.03866	4.13259	6.91137e-07	9.49676e-06	1.47651	0.00536594	0.0181322	0.113284	0.793563	0.997934	2.76936	0.00699154	0.238565	2.65608	6.30316	0.0178265	0.908225
ENSMUSG00000086900	antisense	Gm16040	predicted gene 16040 [Source:MGI Symbol;Acc:MGI:3801910]	-2.92319	-1.95158	0.0291066	0.0980376	-4.60263	0.000624952	0.00272589	-2.67865	0.0950398	0.547677	-0.0276107	0.975602	1	2.65104	6.28121	0.110325	0.975637
ENSMUSG00000025991	protein_coding	Cps1	carbamoyl-phosphate synthetase 1 [Source:MGI Symbol;Acc:MGI:891996]	-3.57602	0.00919478	0.996833	1	-2.6399	0.11489	0.231213	-1.84435	0.258178	0.671714	0.804744	0.584627	0.950184	2.64909	6.27273	0.208877	1
ENSMUSG00000083910	pseudogene	Gm13604	predicted gene 13604 [Source:MGI Symbol;Acc:MGI:3652203]	-3.57602	0.00919478	0.996833	1	-2.6399	0.11489	0.231213	-1.84435	0.258178	0.671714	0.804744	0.584627	0.950184	2.64909	6.27273	0.208877	1
ENSMUSG00000057378	protein_coding	Ryr3	ryanodine receptor 3 [Source:MGI Symbol;Acc:MGI:99684]	-3.47124	0.0550544	0.965859	1	-2.59169	0.122635	0.242951	-2.71766	0.107196	0.568303	-0.0709118	0.944632	1	2.64675	6.26253	0.176065	1
ENSMUSG00000040838	protein_coding	Gm11639	predicted gene 11639 [Source:MGI Symbol;Acc:MGI:3651790]	-3.05593	2.89044	0.0800076	0.211449	0.245786	0.954103	1	-1.13661	0.426421	0.805906	1.50804	0.374833	0.834553	2.64465	6.25345	0.250783	1
ENSMUSG00000091592	lincRNA	Gm17460	predicted gene, 17460 [Source:MGI Symbol;Acc:MGI:4937094]	-3.57126	0.765485	0.620115	0.79144	-1.87754	0.253911	0.411838	-2.55296	0.132347	0.589705	0.0900572	0.953884	1	2.64302	6.24638	0.215502	1
ENSMUSG00000087461	lincRNA	C230014O12Rik	RIKEN cDNA C230014O12 gene [Source:MGI Symbol;Acc:MGI:3045377]	-3.17073	1.84961	0.14312	0.313463	-0.789087	0.441809	0.59449	-0.357212	0.740642	0.97699	2.28149	0.0615174	0.595999	2.6387	6.22771	0.10473	0.975637
ENSMUSG00000058260	protein_coding	Serpina9	serine (or cysteine) peptidase inhibitor, clade A (alpha-1 antiproteinase, antitrypsin), member 9 [Source:MGI Symbol;Acc:MGI:1919157]	-3.1787	0.078115	0.947625	1	-2.55783	0.0154776	0.0449854	-0.848296	0.533178	0.878844	1.78765	0.0576925	0.583292	2.63595	6.21583	0.132519	0.990274
ENSMUSG00000073886	protein_coding	Gm10600	predicted gene 10600 [Source:MGI Symbol;Acc:MGI:3710628]	-3.1168	2.63463	0.0983834	0.245249	-0.00105704	0.996218	1	1.25021	0.250283	0.671714	3.8859	0.00785561	0.254628	2.63569	6.21472	0.121816	0.975637
ENSMUSG00000056966	protein_coding	Gjc3	gap junction protein, gamma 3 [Source:MGI Symbol;Acc:MGI:2153041]	-3.08639	0.0770667	0.941001	1	-2.55745	0.0592339	0.137359	-1.09594	0.455412	0.828243	1.53858	0.194548	0.788505	2.63452	6.20967	0.170062	1
ENSMUSG00000086860	lincRNA	Gm1720	predicted gene 1720 [Source:MGI Symbol;Acc:MGI:2686566]	-3.48874	-0.221452	0.988331	1	-2.85513	0.348267	0.497065	-1.96495	0.423044	0.802891	0.668727	0.898598	1	2.63367	6.20604	0.4799	1
ENSMUSG00000091479	antisense	Gm17035	predicted gene 17035 [Source:MGI Symbol;Acc:MGI:4937862]	-2.45298	2.83453	0.0214138	0.0766314	0.206946	0.847191	0.944316	0.153392	0.860748	1	2.78098	0.0285795	0.452356	2.62759	6.17992	0.081836	0.975637
ENSMUSG00000056257	protein_coding	Gm5447	predicted gene 5447 [Source:MGI Symbol;Acc:MGI:3644017]	-3.09883	-1.97971	0.0890199	0.22845	-4.60373	0.000840128	0.0035508	-1.90305	0.236724	0.671714	0.720974	0.356231	0.823632	2.62403	6.16468	0.170089	1
ENSMUSG00000081311	pseudogene	Gm12197	predicted gene 12197 [Source:MGI Symbol;Acc:MGI:3650408]	-3.57959	-0.00464363	0.994145	1	-2.6272	0.11568	0.232291	-1.90834	0.24422	0.671714	0.714224	0.625395	0.96446	2.62256	6.15842	0.20875	1
ENSMUSG00000024114	protein_coding	Prss41	protease, serine, 41 [Source:MGI Symbol;Acc:MGI:1918253]	-3.58254	1.82926	0.25228	0.45858	-0.791423	0.602308	0.747106	-0.095022	0.953281	1	2.52567	0.127546	0.731043	2.62069	6.15043	0.209162	1
ENSMUSG00000082476	pseudogene	Gm12242	predicted gene 12242 [Source:MGI Symbol;Acc:MGI:3649717]	-3.47414	2.59176	0.111708	0.267278	-0.0282115	0.97863	1	0.0915437	0.933742	1	2.71151	0.0978432	0.683571	2.61997	6.14736	0.166504	1
ENSMUSG00000075370	protein_coding	Igll1	immunoglobulin lambda-like polypeptide 1 [Source:MGI Symbol;Acc:MGI:96529]	-3.47414	2.5915	0.111776	0.267278	-0.0281627	0.978655	1	0.0918267	0.933556	1	2.71149	0.0978782	0.68359	2.61966	6.14607	0.166593	1
ENSMUSG00000086383	lincRNA	Gm16630	predicted gene, 16630 [Source:MGI Symbol;Acc:MGI:4439554]	-3.57351	2.62582	0.113929	0.270685	0.00806652	0.984313	1	-0.621987	0.706227	0.961321	1.99576	0.226392	0.802828	2.61775	6.13793	0.215206	1
ENSMUSG00000085101	processed_transcript	Gm13227	predicted gene 13227 [Source:MGI Symbol;Acc:MGI:3651931]	-3.58269	0.870683	0.569961	0.752405	-1.74512	0.27156	0.427024	-2.74689	0.103237	0.561861	-0.131086	0.931568	1	2.61581	6.12965	0.216966	1
ENSMUSG00000085310	antisense	Gm11491	predicted gene 11491 [Source:MGI Symbol;Acc:MGI:3651138]	-3.58269	0.870683	0.569961	0.752405	-1.74512	0.27156	0.427024	-2.74689	0.103237	0.561861	-0.131086	0.931568	1	2.61581	6.12965	0.216966	1
ENSMUSG00000090907	antisense	C030017D09Rik	RIKEN cDNA C030017D09 gene [Source:MGI Symbol;Acc:MGI:1924634]	-3.07855	1.95806	0.0965771	0.242731	-0.656685	0.604213	0.748411	-2.09526	0.076335	0.500327	0.519488	0.689997	0.984273	2.61475	6.12517	0.138593	0.991466
ENSMUSG00000015484	protein_coding	Fam163a	family with sequence similarity 163, member A [Source:MGI Symbol;Acc:MGI:3618859]	-3.35175	2.66126	0.103354	0.253823	0.0510248	0.959187	1	0.533309	0.680889	0.949928	3.14354	0.049225	0.548522	2.61023	6.10602	0.152392	0.999159
ENSMUSG00000046886	protein_coding	Zfp474	zinc finger protein 474 [Source:MGI Symbol;Acc:MGI:1914008]	-2.66979	3.71826	0.000577778	0.00386666	1.11002	0.274006	0.429261	-1.19228	0.147593	0.610285	1.41596	0.29563	0.812056	2.60823	6.09757	0.107805	0.975637
ENSMUSG00000029830	protein_coding	Svopl	SV2 related protein homolog (rat)-like [Source:MGI Symbol;Acc:MGI:2444335]	-3.21998	1.60606	0.179685	0.368643	-1.00064	0.477931	0.631371	-2.32406	0.0773439	0.502917	0.282639	0.824652	1	2.6067	6.09108	0.168252	1
ENSMUSG00000034764	lincRNA	1700006J14Rik	RIKEN cDNA 1700006J14 gene [Source:MGI Symbol;Acc:MGI:2447818]	-3.21562	-0.719922	0.440776	0.635464	-3.32465	0.0344971	0.0886422	-3.17885	0.0424376	0.399441	-0.574124	0.549439	0.933048	2.60473	6.08276	0.118431	0.975637
ENSMUSG00000085502	antisense	Gm12320	predicted gene 12320 [Source:MGI Symbol;Acc:MGI:3649512]	-3.34027	-1.2096	0.361101	0.552542	-3.8133	0.0121745	0.036622	-1.93028	0.234821	0.671714	0.673412	0.518723	0.918656	2.60369	6.07841	0.182769	1
ENSMUSG00000086676	lincRNA	Gm14705	predicted gene 14705 [Source:MGI Symbol;Acc:MGI:3705152]	-3.57502	-0.0256549	0.985518	1	-2.62623	0.121543	0.241217	-1.9309	0.241147	0.671714	0.669681	0.681725	0.980759	2.60058	6.0653	0.219097	1
ENSMUSG00000048248	pseudogene	D630032N06Rik	RIKEN cDNA D630032N06 gene [Source:MGI Symbol;Acc:MGI:3603817]	-2.87209	3.05043	0.00240585	0.0130581	0.450407	0.605015	0.749066	-0.717077	0.319475	0.708424	1.88294	0.120411	0.718992	2.60002	6.06294	0.0654836	0.975637
ENSMUSG00000041538	protein_coding	H2-Ob	histocompatibility 2, O region beta locus [Source:MGI Symbol;Acc:MGI:95925]	-3.57592	1.76816	0.261871	0.46063	-0.829845	0.567662	0.716936	-0.0243297	0.98674	1	2.57367	0.117947	0.716556	2.598	6.05449	0.207977	1
ENSMUSG00000090928	lincRNA	C530050E15Rik	RIKEN cDNA C530050E15 gene [Source:MGI Symbol;Acc:MGI:2444135]	-3.29272	-1.2004	0.454035	0.647526	-3.7964	0.0297665	0.0785941	-2.08117	0.229131	0.671714	0.514839	0.720506	0.993576	2.59601	6.0461	0.211502	1
ENSMUSG00000049160	antisense	4930469G21Rik	RIKEN cDNA 4930469G21 gene [Source:MGI Symbol;Acc:MGI:1922183]	-3.09625	4.64923	0.000434062	0.00300665	2.05717	0.0796785	0.174951	-0.89168	0.252406	0.671714	1.70038	0.255983	0.805029	2.59206	6.02961	0.169072	1
ENSMUSG00000060029	lincRNA	4930473A02Rik	RIKEN cDNA 4930473A02 gene [Source:MGI Symbol;Acc:MGI:2447823]	-3.57089	1.7875	0.260719	0.46063	-0.801529	0.599596	0.744752	0.00423309	0.998929	1	2.59326	0.120331	0.718763	2.58903	6.01693	0.215493	1
ENSMUSG00000084085	protein_coding	Gm16140	predicted gene 16140 [Source:MGI Symbol;Acc:MGI:3802123]	-3.57089	1.7875	0.260719	0.46063	-0.801529	0.599596	0.744752	0.00423309	0.998929	1	2.59326	0.120331	0.718763	2.58903	6.01693	0.215493	1
ENSMUSG00000026734	protein_coding	4921504E06Rik	RIKEN cDNA 4921504E06 gene [Source:MGI Symbol;Acc:MGI:1918087]	-3.68294	2.53006	0.131489	0.296006	-0.0562443	0.999997	1	-2.55452	0.13497	0.589705	0.0317835	0.999996	1	2.5863	6.00558	0.999725	1
ENSMUSG00000040373	protein_coding	Cacng5	calcium channel, voltage-dependent, gamma subunit 5 [Source:MGI Symbol;Acc:MGI:2157946]	-3.68294	2.53006	0.131489	0.296006	-0.0562443	0.999997	1	-2.55452	0.13497	0.589705	0.0317835	0.999996	1	2.5863	6.00558	0.999725	1
ENSMUSG00000042179	protein_coding	Pnliprp1	pancreatic lipase related protein 1 [Source:MGI Symbol;Acc:MGI:97723]	-3.68294	2.53006	0.131489	0.296006	-0.0562443	0.999997	1	-2.55452	0.13497	0.589705	0.0317835	0.999996	1	2.5863	6.00558	0.999725	1
ENSMUSG00000058927	protein_coding	Gm10053	predicted gene 10053 [Source:MGI Symbol;Acc:MGI:3704493]	-3.68294	2.53006	0.131489	0.296006	-0.0562443	0.999997	1	-2.55452	0.13497	0.589705	0.0317835	0.999996	1	2.5863	6.00558	0.999725	1
ENSMUSG00000061259	protein_coding	Tmprss11d	transmembrane protease, serine 11d [Source:MGI Symbol;Acc:MGI:2385221]	-3.68294	2.53006	0.131489	0.296006	-0.0562443	0.999997	1	-2.55452	0.13497	0.589705	0.0317835	0.999996	1	2.5863	6.00558	0.999725	1
ENSMUSG00000074261	protein_coding	Gm7092	predicted gene 7092 [Source:MGI Symbol;Acc:MGI:3646269]	-3.68294	2.53006	0.131489	0.296006	-0.0562443	0.999997	1	-2.55452	0.13497	0.589705	0.0317835	0.999996	1	2.5863	6.00558	0.999725	1
ENSMUSG00000082245	pseudogene	Gm6292	predicted gene 6292 [Source:MGI Symbol;Acc:MGI:3648806]	-3.68294	2.53006	0.131489	0.296006	-0.0562443	0.999997	1	-2.55452	0.13497	0.589705	0.0317835	0.999996	1	2.5863	6.00558	0.999725	1
ENSMUSG00000083032	pseudogene	Gm8087	predicted gene 8087 [Source:MGI Symbol;Acc:MGI:3645940]	-3.68294	2.53006	0.131489	0.296006	-0.0562443	0.999997	1	-2.55452	0.13497	0.589705	0.0317835	0.999996	1	2.5863	6.00558	0.999725	1
ENSMUSG00000084918	lincRNA	Gm12708	predicted gene 12708 [Source:MGI Symbol;Acc:MGI:3652178]	-3.68294	2.53006	0.131489	0.296006	-0.0562443	0.999997	1	-2.55452	0.13497	0.589705	0.0317835	0.999996	1	2.5863	6.00558	0.999725	1
ENSMUSG00000085887	antisense	Gm11648	predicted gene 11648 [Source:MGI Symbol;Acc:MGI:3650159]	-3.68294	2.53006	0.131489	0.296006	-0.0562443	0.999997	1	-2.55452	0.13497	0.589705	0.0317835	0.999996	1	2.5863	6.00558	0.999725	1
ENSMUSG00000087325	pseudogene	Gm6038	predicted pseudogene 6038 [Source:MGI Symbol;Acc:MGI:3643766]	-3.68294	2.53006	0.131489	0.296006	-0.0562443	0.999997	1	-2.55452	0.13497	0.589705	0.0317835	0.999996	1	2.5863	6.00558	0.999725	1
ENSMUSG00000091106	lincRNA	Gm17625	predicted gene, 17625 [Source:MGI Symbol;Acc:MGI:4937259]	-3.68294	2.53006	0.131489	0.296006	-0.0562443	0.999997	1	-2.55452	0.13497	0.589705	0.0317835	0.999996	1	2.5863	6.00558	0.999725	1
ENSMUSG00000091555	lincRNA	Gm17725	predicted gene, 17725 [Source:MGI Symbol;Acc:MGI:4937359]	-3.68294	2.53006	0.131489	0.296006	-0.0562443	0.999997	1	-2.55452	0.13497	0.589705	0.0317835	0.999996	1	2.5863	6.00558	0.999725	1
ENSMUSG00000027636	protein_coding	Sla2	Src-like-adaptor 2 [Source:MGI Symbol;Acc:MGI:1925049]	-2.97426	0.339561	0.684451	0.843512	-2.24181	0.0470606	0.114211	-2.25986	0.0452204	0.410048	0.321514	0.700892	0.987516	2.58138	5.9851	0.0672946	0.975637
ENSMUSG00000042943	protein_coding	4922501L14Rik	RIKEN cDNA 4922501L14 gene [Source:MGI Symbol;Acc:MGI:1919095]	-3.06729	3.60034	0.034102	0.11072	1.02012	0.454743	0.607468	0.563916	0.697108	0.957169	3.14414	0.0690651	0.626267	2.58022	5.98031	0.151267	0.998721
ENSMUSG00000063409	protein_coding	Lrrc43	leucine rich repeat containing 43 [Source:MGI Symbol;Acc:MGI:2685907]	-3.57948	1.87256	0.241736	0.447122	-0.704094	0.628506	0.768996	0.0160818	0.999314	1	2.59274	0.113947	0.711984	2.57665	5.96555	0.207806	1
ENSMUSG00000085022	lincRNA	Gm5860	predicted gene 5860 [Source:MGI Symbol;Acc:MGI:3646172]	-3.1281	1.42416	0.285069	0.473117	-1.15034	0.244186	0.403678	0.0492311	0.963168	1	2.62373	0.0247546	0.430099	2.5745	5.95663	0.123963	0.976681
ENSMUSG00000057135	protein_coding	A430084P05Rik	RIKEN cDNA A430084P05 gene [Source:MGI Symbol;Acc:MGI:3610314]	-3.57618	2.5116	0.127782	0.292059	-0.0605048	0.9525	1	-0.773866	0.608343	0.915854	1.79824	0.252803	0.803171	2.57211	5.94677	0.210315	1
ENSMUSG00000071424	protein_coding	Grid2	glutamate receptor, ionotropic, delta 2 [Source:MGI Symbol;Acc:MGI:95813]	-3.34859	2.05265	0.167312	0.350167	-0.512868	0.732367	0.853368	-1.62458	0.29038	0.680489	0.940931	0.558913	0.938393	2.56551	5.91966	0.250936	1
ENSMUSG00000040972	protein_coding	Igsf21	immunoglobin superfamily, member 21 [Source:MGI Symbol;Acc:MGI:2681842]	-3.17348	-1.32503	0.195962	0.394367	-3.89034	0.00890713	0.0279785	-2.68301	0.0970522	0.551596	-0.117705	0.895074	1	2.56531	5.91881	0.131117	0.987292
ENSMUSG00000046008	protein_coding	Pnlip	pancreatic lipase [Source:MGI Symbol;Acc:MGI:97722]	-3.57529	0.755787	0.619686	0.791295	-1.80679	0.265209	0.420594	-2.7165	0.106966	0.568303	-0.153925	0.910341	1	2.56257	5.9076	0.223435	1
ENSMUSG00000082357	pseudogene	Gm13542	predicted gene 13542 [Source:MGI Symbol;Acc:MGI:3649446]	-3.58349	0.0468585	0.965097	1	-2.51151	0.129181	0.252878	-1.94871	0.23744	0.671714	0.609656	0.675573	0.97746	2.55836	5.89039	0.213542	1
ENSMUSG00000038194	protein_coding	Lhb	luteinizing hormone beta [Source:MGI Symbol;Acc:MGI:96782]	-3.26141	-0.982263	0.576783	0.758102	-3.53988	0.0688066	0.155323	-2.72531	0.141563	0.598433	-0.167699	0.922458	1	2.55761	5.88734	0.21623	1
ENSMUSG00000082935	pseudogene	Gm7658	predicted gene 7658 [Source:MGI Symbol;Acc:MGI:3648029]	-3.38489	0.0236831	0.984245	1	-2.53117	0.115167	0.231643	-3.27782	0.0392151	0.385953	-0.72297	0.535876	0.927133	2.55485	5.87607	0.152084	0.999159
ENSMUSG00000010505	protein_coding	Myt1	myelin transcription factor 1 [Source:MGI Symbol;Acc:MGI:1100535]	-2.91775	4.27691	0.00167962	0.00964857	1.72376	0.0343253	0.0882939	0.410752	0.546684	0.885308	2.96391	0.0505202	0.553477	2.55316	5.86917	0.0970695	0.975637
ENSMUSG00000081829	pseudogene	Gm15460	predicted gene 15460 [Source:MGI Symbol;Acc:MGI:3707338]	-3.47633	1.9483	0.229126	0.434438	-0.604754	0.629239	0.769592	0.76283	0.607976	0.915625	3.31588	0.0424602	0.522809	2.55305	5.86874	0.195163	1
ENSMUSG00000070368	protein_coding	Prok1	prokineticin 1 [Source:MGI Symbol;Acc:MGI:2180370]	-3.58078	2.70268	0.102377	0.252507	0.14968	0.927951	1	-0.838092	0.57835	0.901872	1.71491	0.268916	0.806241	2.553	5.86855	0.217057	1
ENSMUSG00000081441	pseudogene	Gm6161	predicted gene 6161 [Source:MGI Symbol;Acc:MGI:3644104]	-2.94512	0.110759	0.92916	1	-2.44124	0.0814361	0.178204	-2.17999	0.119203	0.577138	0.372012	0.758898	1	2.552	5.86447	0.167062	1
ENSMUSG00000036938	protein_coding	Try5	trypsin 5 [Source:MGI Symbol;Acc:MGI:102756]	-3.68241	-0.0446916	1	1	-2.59568	0.126252	0.248407	0.0421869	1	1	2.59318	0.122917	0.723272	2.55099	5.86036	0.999729	1
ENSMUSG00000070619	protein_coding	Gm13119	predicted gene 13119 [Source:MGI Symbol;Acc:MGI:3651680]	-3.68241	-0.0446916	1	1	-2.59568	0.126252	0.248407	0.0421869	1	1	2.59318	0.122917	0.723272	2.55099	5.86036	0.999729	1
ENSMUSG00000075269	protein_coding	Bex6	brain expressed gene 6 [Source:MGI Symbol;Acc:MGI:3588247]	-3.68241	-0.0446916	1	1	-2.59568	0.126252	0.248407	0.0421869	1	1	2.59318	0.122917	0.723272	2.55099	5.86036	0.999729	1
ENSMUSG00000084769	antisense	Gm12061	predicted gene 12061 [Source:MGI Symbol;Acc:MGI:3651662]	-3.68241	-0.0446916	1	1	-2.59568	0.126252	0.248407	0.0421869	1	1	2.59318	0.122917	0.723272	2.55099	5.86036	0.999729	1
ENSMUSG00000087696	lincRNA	Gm16957	predicted gene, 16957 [Source:MGI Symbol;Acc:MGI:4439881]	-3.68241	-0.0446916	1	1	-2.59568	0.126252	0.248407	0.0421869	1	1	2.59318	0.122917	0.723272	2.55099	5.86036	0.999729	1
ENSMUSG00000041565	protein_coding	L3mbtl4	l(3)mbt-like 4 (Drosophila) [Source:MGI Symbol;Acc:MGI:2444889]	-3.48249	1.25404	0.549134	0.734187	-1.29652	0.648154	0.785068	0.47029	0.905469	1	3.02085	0.312625	0.819776	2.55056	5.8586	0.421788	1
ENSMUSG00000045010	antisense	Gm4779	predicted gene 4779 [Source:MGI Symbol;Acc:MGI:3646776]	-3.46838	2.09735	0.425417	0.620621	-0.450446	0.715425	0.839399	-0.378233	0.923917	1	2.16956	0.329049	0.823632	2.54779	5.84739	0.366764	1
ENSMUSG00000085955	lincRNA	Gm12356	predicted gene 12356 [Source:MGI Symbol;Acc:MGI:3651195]	-3.581	0.803159	0.576932	0.758187	-1.74386	0.271587	0.427034	-2.73145	0.102871	0.56168	-0.184437	0.919591	1	2.54701	5.84423	0.218414	1
ENSMUSG00000082677	pseudogene	Gm15371	predicted gene 15371 [Source:MGI Symbol;Acc:MGI:3707464]	-3.47988	1.08876	0.555442	0.739601	-1.45756	0.664428	0.797866	0.457537	0.906427	1	3.00386	0.332023	0.823632	2.54632	5.84143	0.440755	1
ENSMUSG00000040205	protein_coding	Cuzd1	CUB and zona pellucida-like domains 1 [Source:MGI Symbol;Acc:MGI:1202881]	-2.25158	5.8368	8.11887e-08	1.34056e-06	3.29048	1.31723e-05	8.31565e-05	-0.000849298	0.998794	1	2.54547	0.101703	0.690308	2.54632	5.84142	0.107831	0.975637
ENSMUSG00000089943	protein_coding	Ugt1a5	UDP glucuronosyltransferase 1 family, polypeptide A5 [Source:MGI Symbol;Acc:MGI:3032634]	-3.21501	0.168753	0.898801	1	-2.37591	0.0696711	0.156903	-0.845548	0.565309	0.895785	1.69912	0.155347	0.769432	2.54467	5.83473	0.197301	1
ENSMUSG00000033520	protein_coding	Idi2	isopentenyl-diphosphate delta isomerase 2 [Source:MGI Symbol;Acc:MGI:2444315]	-3.38479	4.37975	0.00359496	0.0182231	1.83828	0.249468	0.408233	-2.44297	0.0518035	0.432895	0.0984962	0.999989	1	2.54147	5.82182	0.999727	1
ENSMUSG00000081221	pseudogene	Gm14760	predicted gene 14760 [Source:MGI Symbol;Acc:MGI:3709612]	-1.77795	1.71071	0.00247792	0.0133666	-0.829373	0.077847	0.171772	-0.536088	0.271544	0.672122	2.00399	0.000258279	0.0354229	2.54008	5.81621	0.000573092	0.48369
ENSMUSG00000040471	protein_coding	Ggt6	gamma-glutamyltransferase 6 [Source:MGI Symbol;Acc:MGI:1918772]	-2.26939	-3.5792	0.000348561	0.00248016	-6.11719	2.20155e-07	1.91103e-06	-1.9467	0.232728	0.671714	0.591292	0.325841	0.823632	2.53799	5.80781	0.176947	1
ENSMUSG00000042717	protein_coding	Ppp1r3a	protein phosphatase 1, regulatory (inhibitor) subunit 3A [Source:MGI Symbol;Acc:MGI:2153588]	-3.58643	1.93674	0.232927	0.438297	-0.601099	0.69298	0.821054	-0.192855	0.900315	1	2.34498	0.151784	0.763217	2.53784	5.80718	0.215769	1
ENSMUSG00000084805	lincRNA	Gm12273	predicted gene 12273 [Source:MGI Symbol;Acc:MGI:3650148]	-3.58643	1.93674	0.232927	0.438297	-0.601099	0.69298	0.821054	-0.192855	0.900315	1	2.34498	0.151784	0.763217	2.53784	5.80718	0.215769	1
ENSMUSG00000055826	protein_coding	1700008P20Rik	RIKEN cDNA 1700008P20 gene [Source:MGI Symbol;Acc:MGI:1916551]	-3.47602	-0.0145972	0.985221	1	-2.55221	0.109162	0.223165	-2.74925	0.088776	0.535046	-0.211641	0.855155	1	2.53761	5.80628	0.164729	1
ENSMUSG00000053004	protein_coding	Hrh1	histamine receptor H1 [Source:MGI Symbol;Acc:MGI:107619]	-1.85026	0.397045	0.445488	0.639818	-2.1382	0.000299611	0.00140755	-1.70613	0.00736136	0.165935	0.829113	0.0881297	0.667559	2.53524	5.79673	0.00154174	0.59366
ENSMUSG00000063239	protein_coding	Grm4	glutamate receptor, metabotropic 4 [Source:MGI Symbol;Acc:MGI:1351341]	-1.98742	5.73346	1.3767e-06	1.76359e-05	3.20589	3.51341e-06	2.45614e-05	0.893173	0.0907248	0.537148	3.42074	0.0235999	0.420353	2.52757	5.76599	0.0840896	0.975637
ENSMUSG00000074553	pseudogene	Gm10713	predicted pseudogene 10713 [Source:MGI Symbol;Acc:MGI:3642383]	-3.58004	-0.0406269	0.977243	1	-2.56805	0.129182	0.252878	-1.91797	0.245097	0.671714	0.609459	0.703591	0.987963	2.52743	5.76542	0.22816	1
ENSMUSG00000046959	protein_coding	Slc26a1	solute carrier family 26 (sulfate transporter), member 1 [Source:MGI Symbol;Acc:MGI:2385894]	-2.78419	-0.0854355	0.90437	1	-2.6104	0.013051	0.0388484	-2.46759	0.02226	0.298761	0.0573777	0.934277	1	2.52497	5.7556	0.0510446	0.975637
ENSMUSG00000005364	protein_coding	Il5ra	interleukin 5 receptor, alpha [Source:MGI Symbol;Acc:MGI:96558]	-3.6852	2.59803	0.119067	0.278513	0.0754665	0.999983	1	-2.70925	0.108142	0.568352	-0.186693	0.999962	1	2.52256	5.74601	0.999809	1
ENSMUSG00000014747	protein_coding	Ankrd53	ankyrin repeat domain 53 [Source:MGI Symbol;Acc:MGI:1922555]	-3.6852	2.59803	0.119067	0.278513	0.0754665	0.999983	1	-2.70925	0.108142	0.568352	-0.186693	0.999962	1	2.52256	5.74601	0.999809	1
ENSMUSG00000040113	protein_coding	Mettl11b	methyltransferase like 11B [Source:MGI Symbol;Acc:MGI:2685053]	-3.6852	2.59803	0.119067	0.278513	0.0754665	0.999983	1	-2.70925	0.108142	0.568352	-0.186693	0.999962	1	2.52256	5.74601	0.999809	1
ENSMUSG00000041380	protein_coding	Htr2c	5-hydroxytryptamine (serotonin) receptor 2C [Source:MGI Symbol;Acc:MGI:96281]	-3.6852	2.59803	0.119067	0.278513	0.0754665	0.999983	1	-2.70925	0.108142	0.568352	-0.186693	0.999962	1	2.52256	5.74601	0.999809	1
ENSMUSG00000051985	protein_coding	Igfn1	immunoglobulin-like and fibronectin type III domain containing 1 [Source:MGI Symbol;Acc:MGI:3045352]	-3.6852	2.59803	0.119067	0.278513	0.0754665	0.999983	1	-2.70925	0.108142	0.568352	-0.186693	0.999962	1	2.52256	5.74601	0.999809	1
ENSMUSG00000074432	protein_coding	Gm4858	predicted gene 4858 [Source:MGI Symbol;Acc:MGI:3645677]	-3.6852	2.59803	0.119067	0.278513	0.0754665	0.999983	1	-2.70925	0.108142	0.568352	-0.186693	0.999962	1	2.52256	5.74601	0.999809	1
ENSMUSG00000080078	pseudogene	Gm15583	predicted gene 15583 [Source:MGI Symbol;Acc:MGI:3783031]	-3.6852	2.59803	0.119067	0.278513	0.0754665	0.999983	1	-2.70925	0.108142	0.568352	-0.186693	0.999962	1	2.52256	5.74601	0.999809	1
ENSMUSG00000082348	pseudogene	Gm12807	predicted gene 12807 [Source:MGI Symbol;Acc:MGI:3650599]	-3.6852	2.59803	0.119067	0.278513	0.0754665	0.999983	1	-2.70925	0.108142	0.568352	-0.186693	0.999962	1	2.52256	5.74601	0.999809	1
ENSMUSG00000085191	lincRNA	Gm16847	predicted gene, 16847 [Source:MGI Symbol;Acc:MGI:4439771]	-3.6852	2.59803	0.119067	0.278513	0.0754665	0.999983	1	-2.70925	0.108142	0.568352	-0.186693	0.999962	1	2.52256	5.74601	0.999809	1
ENSMUSG00000086425	lincRNA	F730016J06Rik	RIKEN cDNA F730016J06 gene [Source:MGI Symbol;Acc:MGI:2443559]	-3.6852	2.59803	0.119067	0.278513	0.0754665	0.999983	1	-2.70925	0.108142	0.568352	-0.186693	0.999962	1	2.52256	5.74601	0.999809	1
ENSMUSG00000087295	lincRNA	Gm11193	predicted gene 11193 [Source:MGI Symbol;Acc:MGI:3651755]	-3.6852	2.59803	0.119067	0.278513	0.0754665	0.999983	1	-2.70925	0.108142	0.568352	-0.186693	0.999962	1	2.52256	5.74601	0.999809	1
ENSMUSG00000091060	protein_coding	7420461P10Rik	RIKEN cDNA 7420461P10 gene [Source:MGI Symbol;Acc:MGI:3642786]	-3.6852	2.59803	0.119067	0.278513	0.0754665	0.999983	1	-2.70925	0.108142	0.568352	-0.186693	0.999962	1	2.52256	5.74601	0.999809	1
ENSMUSG00000091370	processed_transcript	5730435O14Rik	RIKEN cDNA 5730435O14 gene [Source:MGI Symbol;Acc:MGI:1917788]	-3.6852	2.59803	0.119067	0.278513	0.0754665	0.999983	1	-2.70925	0.108142	0.568352	-0.186693	0.999962	1	2.52256	5.74601	0.999809	1
ENSMUSG00000069265	protein_coding	Hist1h3a	histone cluster 1, H3a [Source:MGI Symbol;Acc:MGI:2668828]	-3.26151	-0.171433	0.872224	0.984116	-2.68938	0.106126	0.21908	-3.58668	0.0250181	0.314792	-1.06873	0.363331	0.825013	2.51795	5.72767	0.15477	1
ENSMUSG00000093622	antisense	RP23-349B16.3		-3.04893	0.0716701	0.978333	1	-2.44562	0.0889712	0.192013	-0.768382	0.605015	0.914583	1.74891	0.193377	0.788505	2.51729	5.72506	0.203916	1
ENSMUSG00000046240	protein_coding	Hepacam	hepatocyte cell adhesion molecule [Source:MGI Symbol;Acc:MGI:1920177]	-2.35707	2.94042	0.000741946	0.00477176	0.423578	0.534749	0.68635	-0.367026	0.557794	0.890358	2.14982	0.0239488	0.422421	2.51684	5.72329	0.0270606	0.933455
ENSMUSG00000029369	protein_coding	Afm	afamin [Source:MGI Symbol;Acc:MGI:2429409]	-3.68746	-0.070927	0.999988	1	-2.58144	0.126954	0.249385	-0.00562937	0.999997	1	2.50488	0.137157	0.74164	2.51051	5.69821	0.999789	1
ENSMUSG00000047048	protein_coding	Olfr432	olfactory receptor 432 [Source:MGI Symbol;Acc:MGI:3030266]	-3.68746	-0.070927	0.999988	1	-2.58144	0.126954	0.249385	-0.00562937	0.999997	1	2.50488	0.137157	0.74164	2.51051	5.69821	0.999789	1
ENSMUSG00000050201	protein_coding	Otop2	otopetrin 2 [Source:MGI Symbol;Acc:MGI:2388365]	-3.68746	-0.070927	0.999988	1	-2.58144	0.126954	0.249385	-0.00562937	0.999997	1	2.50488	0.137157	0.74164	2.51051	5.69821	0.999789	1
ENSMUSG00000051976	protein_coding	6330444E15Rik	RIKEN cDNA 6330444E15 gene [Source:MGI Symbol;Acc:MGI:3045241]	-3.68746	-0.070927	0.999988	1	-2.58144	0.126954	0.249385	-0.00562937	0.999997	1	2.50488	0.137157	0.74164	2.51051	5.69821	0.999789	1
ENSMUSG00000056797	protein_coding	Gm4889	predicted gene 4889 [Source:MGI Symbol;Acc:MGI:3647233]	-3.68746	-0.070927	0.999988	1	-2.58144	0.126954	0.249385	-0.00562937	0.999997	1	2.50488	0.137157	0.74164	2.51051	5.69821	0.999789	1
ENSMUSG00000070868	protein_coding	Skint3	selection and upkeep of intraepithelial T cells 3 [Source:MGI Symbol;Acc:MGI:3045331]	-3.68746	-0.070927	0.999988	1	-2.58144	0.126954	0.249385	-0.00562937	0.999997	1	2.50488	0.137157	0.74164	2.51051	5.69821	0.999789	1
ENSMUSG00000081557	pseudogene	Gm5697	predicted gene 5697 [Source:MGI Symbol;Acc:MGI:3649021]	-3.68746	-0.070927	0.999988	1	-2.58144	0.126954	0.249385	-0.00562937	0.999997	1	2.50488	0.137157	0.74164	2.51051	5.69821	0.999789	1
ENSMUSG00000085868	lincRNA	Gm13632	predicted gene 13632 [Source:MGI Symbol;Acc:MGI:3651357]	-3.68746	-0.070927	0.999988	1	-2.58144	0.126954	0.249385	-0.00562937	0.999997	1	2.50488	0.137157	0.74164	2.51051	5.69821	0.999789	1
ENSMUSG00000082057	pseudogene	Gm15789	predicted gene 15789 [Source:MGI Symbol;Acc:MGI:3783231]	-3.17534	3.52783	0.0192625	0.0703671	1.01854	0.291047	0.44159	0.448918	0.625448	0.922554	2.95821	0.0547687	0.570356	2.50929	5.69341	0.119957	0.975637
ENSMUSG00000043623	pseudogene	4933412A08Rik	RIKEN cDNA 4933412A08 gene [Source:MGI Symbol;Acc:MGI:1921695]	-2.65242	0.34088	0.696032	0.852336	-2.16676	0.0087137	0.0274732	-0.986753	0.305278	0.694269	1.52088	0.0427536	0.522809	2.50764	5.68688	0.0419417	0.975637
ENSMUSG00000093575	protein_coding	RP23-312H15.9		-2.13897	2.88482	0.00223344	0.012235	0.384396	0.564367	0.713721	0.347576	0.605854	0.915057	2.848	0.00250744	0.138249	2.50042	5.65851	0.0324392	0.935282
ENSMUSG00000030117	protein_coding	Gdf3	growth differentiation factor 3 [Source:MGI Symbol;Acc:MGI:95686]	-1.71946	-0.420175	0.693047	0.850088	-2.91855	0.0124198	0.037273	-0.642489	0.582576	0.903945	1.85589	0.0900091	0.67251	2.49838	5.65049	0.122643	0.976681
ENSMUSG00000044933	protein_coding	Sstr3	somatostatin receptor 3 [Source:MGI Symbol;Acc:MGI:98329]	-3.58089	2.67266	0.102792	0.253076	0.174337	0.925076	1	-0.794729	0.58139	0.903351	1.7036	0.270434	0.806241	2.49833	5.65029	0.217845	1
ENSMUSG00000025075	protein_coding	Habp2	hyaluronic acid binding protein 2 [Source:MGI Symbol;Acc:MGI:1196378]	-3.48121	0.481935	0.76434	0.904725	-2.01401	0.2507	0.409372	-3.10359	0.0848107	0.523857	-0.60764	0.708486	0.990129	2.49595	5.64099	0.241783	1
ENSMUSG00000032087	protein_coding	Dscaml1	Down syndrome cell adhesion molecule like 1 [Source:MGI Symbol;Acc:MGI:2150309]	-3.57817	1.80677	0.252601	0.458826	-0.684686	0.647428	0.784406	-0.0668925	0.954905	1	2.42457	0.137721	0.74164	2.49146	5.62346	0.22114	1
ENSMUSG00000043659	protein_coding	Npsr1	neuropeptide S receptor 1 [Source:MGI Symbol;Acc:MGI:2441738]	-3.57817	1.80677	0.252601	0.458826	-0.684686	0.647428	0.784406	-0.0668925	0.954905	1	2.42457	0.137721	0.74164	2.49146	5.62346	0.22114	1
ENSMUSG00000081684	pseudogene	Rps2-ps13	ribosomal protein S2, pseudogene 13 [Source:MGI Symbol;Acc:MGI:3705640]	-2.32479	0.921314	0.197372	0.396551	-1.5675	0.0396988	0.0996264	-1.4915	0.0540911	0.439163	0.997312	0.156356	0.771394	2.48881	5.61315	0.0171443	0.902192
ENSMUSG00000020151	protein_coding	Ptprr	protein tyrosine phosphatase, receptor type, R [Source:MGI Symbol;Acc:MGI:109559]	-3.33788	2.77738	0.0805649	0.212567	0.289421	0.775454	0.889382	0.863874	0.421959	0.802172	3.35183	0.0299507	0.461747	2.48796	5.60984	0.139875	0.991466
ENSMUSG00000052234	protein_coding	Epx	eosinophil peroxidase [Source:MGI Symbol;Acc:MGI:107569]	-3.43438	4.22133	0.00912791	0.0391531	1.73359	0.274313	0.429261	-2.26508	0.0946122	0.546502	0.222658	0.999982	1	2.48773	5.60896	1	1
ENSMUSG00000066510	protein_coding	Ankdd1a	ankyrin repeat and death domain containing 1A [Source:MGI Symbol;Acc:MGI:2686319]	-2.57559	3.66313	0.00105695	0.00646963	1.17621	0.214709	0.375155	-0.496512	0.538861	0.881722	1.9904	0.122456	0.723272	2.48692	5.60578	0.104795	0.975637
ENSMUSG00000087627	antisense	A230059L01Rik	RIKEN cDNA A230059L01 gene [Source:MGI Symbol;Acc:MGI:2443688]	-3.43452	-0.305487	0.790882	0.925212	-2.79195	0.0846164	0.184209	-2.68185	0.0953868	0.548093	-0.195393	0.875191	1	2.48646	5.60401	0.16124	1
ENSMUSG00000044320	protein_coding	1700001O22Rik	RIKEN cDNA 1700001O22 gene [Source:MGI Symbol;Acc:MGI:1923631]	-3.02697	0.215459	0.810987	0.940658	-2.27086	0.048163	0.11632	-1.99594	0.0934504	0.54222	0.490374	0.570758	0.944263	2.48632	5.60346	0.0906448	0.975637
ENSMUSG00000046415	lincRNA	B430212C06Rik	RIKEN cDNA B430212C06 gene [Source:MGI Symbol;Acc:MGI:2442134]	-3.29844	-1.45915	0.253974	0.458999	-3.94461	0.0093363	0.0291058	-1.90194	0.239528	0.671714	0.583519	0.550629	0.934276	2.48546	5.60013	0.193171	1
ENSMUSG00000069862	pseudogene	Gm10279	predicted pseudogene 10279 [Source:MGI Symbol;Acc:MGI:3704324]	-3.2885	1.62744	0.336423	0.525443	-0.857944	0.584016	0.73132	-0.976786	0.531394	0.877911	1.5086	0.363043	0.824872	2.48539	5.59985	0.282791	1
ENSMUSG00000069044	protein_coding	Usp9y	ubiquitin specific peptidase 9, Y chromosome [Source:MGI Symbol;Acc:MGI:1313274]	-3.38364	-0.477264	0.777921	0.915074	-2.96246	0.0946339	0.201891	-2.69515	0.129991	0.588586	-0.209948	0.887763	1	2.4852	5.59911	0.218215	1
ENSMUSG00000038670	protein_coding	Mybpc2	myosin binding protein C, fast-type [Source:MGI Symbol;Acc:MGI:1336170]	-3.39193	1.34441	0.293854	0.483461	-1.13802	0.378212	0.528866	-1.41525	0.271556	0.672122	1.06718	0.408423	0.858521	2.48243	5.58836	0.172936	1
ENSMUSG00000028661	protein_coding	Epha8	Eph receptor A8 [Source:MGI Symbol;Acc:MGI:109378]	-3.34359	3.31098	0.0313446	0.103964	0.830437	0.442289	0.594815	0.339429	0.732456	0.973473	2.81997	0.0781628	0.647736	2.48054	5.58106	0.141279	0.992885
ENSMUSG00000002007	protein_coding	Srpk3	serine/arginine-rich protein specific kinase 3 [Source:MGI Symbol;Acc:MGI:1891338]	-3.42311	1.09268	0.455386	0.648378	-1.37999	0.33534	0.482887	-1.01333	0.490337	0.850746	1.45934	0.30559	0.816675	2.47267	5.55069	0.230862	1
ENSMUSG00000083649	protein_coding	Rasl2-9-ps	RAS-like, family 2, locus 9, pseudogene [Source:MGI Symbol;Acc:MGI:104605]	-2.69421	-0.874224	0.301142	0.491503	-3.34524	0.00060347	0.00264217	-1.75682	0.15373	0.617458	0.714193	0.286608	0.807034	2.47101	5.54434	0.0792585	0.975637
ENSMUSG00000090326	protein_coding	Gm17384	predicted gene, 17384 [Source:MGI Symbol;Acc:MGI:4937018]	-1.08876	5.33482	3.28217e-10	7.9849e-09	2.86596	1.29252e-06	9.83124e-06	0.291378	0.550042	0.886404	2.76024	0.0113573	0.302457	2.46886	5.53605	0.0369606	0.963031
ENSMUSG00000046774	protein_coding	8030474K03Rik	RIKEN cDNA 8030474K03 gene [Source:MGI Symbol;Acc:MGI:2685988]	-3.32595	2.70211	0.0893947	0.229221	0.233531	0.825145	0.927517	0.900181	0.41404	0.795039	3.36876	0.0304375	0.465068	2.46858	5.535	0.145963	0.998721
ENSMUSG00000022039	protein_coding	Adam2	a disintegrin and metallopeptidase domain 2 [Source:MGI Symbol;Acc:MGI:1340894]	-1.72727	-1.62893	0.0310662	0.103244	-4.09669	3.51214e-06	2.45604e-05	-1.76341	0.0976528	0.551733	0.704343	0.26031	0.805887	2.46775	5.53182	0.0452364	0.975637
ENSMUSG00000080981	pseudogene	Gm12161	predicted gene 12161 [Source:MGI Symbol;Acc:MGI:3649484]	-3.44328	0.768401	0.801054	0.93318	-1.69812	0.488462	0.642037	-0.578896	0.848881	1	1.88762	0.458656	0.888696	2.46652	5.52708	0.471967	1
ENSMUSG00000090527	protein_coding	Gm5538	predicted gene 5538 [Source:MGI Symbol;Acc:MGI:3779495]	-3.42758	4.14444	0.00933197	0.0398251	1.68312	0.279382	0.430018	-2.12134	0.11836	0.576512	0.339987	0.999965	1	2.46133	5.50723	1	1
ENSMUSG00000057626	pseudogene	Gm5621	predicted gene 5621 [Source:MGI Symbol;Acc:MGI:3646701]	-3.17358	0.786908	0.442836	0.637638	-1.66869	0.187333	0.336815	-2.01503	0.0976545	0.551733	0.440575	0.684594	0.981584	2.4556	5.48541	0.131375	0.987292
ENSMUSG00000031898	protein_coding	Dpep3	dipeptidase 3 [Source:MGI Symbol;Acc:MGI:1919104]	-3.37418	-0.0419172	1	1	-2.49463	0.0389548	0.0982105	1.8913	0.252713	0.671714	4.34402	0.00341574	0.164745	2.45272	5.47446	0.9998	1
ENSMUSG00000087436	antisense	Gm16156	predicted gene 16156 [Source:MGI Symbol;Acc:MGI:3801720]	-3.57924	2.58271	0.118553	0.278179	0.130478	0.934709	1	-0.876143	0.56982	0.897604	1.57609	0.292581	0.810092	2.45224	5.47263	0.228924	1
ENSMUSG00000090708	antisense	Gm17196	predicted gene 17196 [Source:MGI Symbol;Acc:MGI:4938023]	-3.57924	2.58271	0.118553	0.278179	0.130478	0.934709	1	-0.876143	0.56982	0.897604	1.57609	0.292581	0.810092	2.45224	5.47263	0.228924	1
ENSMUSG00000031891	protein_coding	Hsd11b2	hydroxysteroid 11-beta dehydrogenase 2 [Source:MGI Symbol;Acc:MGI:104720]	-2.25528	0.479221	0.449314	0.643178	-1.96234	0.00298389	0.0108868	-1.20004	0.0997759	0.556037	1.24152	0.0315902	0.471405	2.44156	5.43228	0.00855189	0.768969
ENSMUSG00000031323	protein_coding	Dmrtc1a	DMRT-like family C1a [Source:MGI Symbol;Acc:MGI:1918137]	-2.63922	1.25927	0.130268	0.294246	-1.18049	0.118172	0.236042	-0.803133	0.313662	0.702922	1.63663	0.0392196	0.508877	2.43976	5.42552	0.0302033	0.933455
ENSMUSG00000049593	protein_coding	Lce1h	late cornified envelope 1H [Source:MGI Symbol;Acc:MGI:1914968]	-3.47776	4.07393	0.242405	0.447707	1.63604	0.516222	0.668988	-2.45406	0.60326	0.914148	-0.0161699	0.999911	1	2.43789	5.41847	1	1
ENSMUSG00000083700	pseudogene	Gm2986	predicted gene 2986 [Source:MGI Symbol;Acc:MGI:3781164]	-3.25048	3.5949	0.0154291	0.0593266	1.1586	0.259866	0.41518	0.260999	0.769862	0.988721	2.69729	0.0884037	0.668025	2.4363	5.4125	0.138523	0.991466
ENSMUSG00000084965	pseudogene	Gm13857	predicted gene 13857 [Source:MGI Symbol;Acc:MGI:3649688]	-2.87131	-0.971978	0.371669	0.564501	-3.40008	0.000820959	0.00347715	-0.804452	0.560562	0.892661	1.62365	0.0381484	0.502564	2.4281	5.38185	0.158132	1
ENSMUSG00000084940	antisense	Gm15935	predicted gene 15935 [Source:MGI Symbol;Acc:MGI:3801894]	-3.33253	2.7401	0.0838743	0.218877	0.312825	0.756134	0.873524	0.861082	0.423901	0.803567	3.28836	0.0329544	0.478275	2.42727	5.37876	0.146661	0.998721
ENSMUSG00000090023	lincRNA	Gm16302	predicted gene 16302 [Source:MGI Symbol;Acc:MGI:3826572]	-3.58398	1.8639	0.247639	0.45334	-0.561223	0.715393	0.839399	-0.226887	0.891291	1	2.19824	0.171546	0.788505	2.42513	5.37077	0.232662	1
ENSMUSG00000085078	sense_intronic	C030013C21Rik	RIKEN cDNA C030013C21 gene [Source:MGI Symbol;Acc:MGI:1924667]	-3.4372	1.53565	0.228857	0.434177	-0.889203	0.516715	0.66931	-1.33001	0.301415	0.691071	1.09484	0.427492	0.869808	2.42485	5.36973	0.200568	1
ENSMUSG00000080205	pseudogene	Gm15526	predicted gene 15526 [Source:MGI Symbol;Acc:MGI:3782973]	-3.24797	1.56166	0.198043	0.397571	-0.855894	0.561626	0.711607	-2.3027	0.0852645	0.525426	0.114853	0.916285	1	2.41755	5.34264	0.222995	1
ENSMUSG00000070167	snoRNA	SNORA57	Small nucleolar RNA SNORA57 [Source:RFAM;Acc:RF00191]	-3.58149	2.60148	0.116335	0.274529	0.18471	0.909567	0.99143	-0.982234	0.510734	0.864614	1.43453	0.319185	0.823186	2.41677	5.33973	0.234665	1
ENSMUSG00000080237	pseudogene	Gm14239	predicted gene 14239 [Source:MGI Symbol;Acc:MGI:3651698]	-3.58149	2.60148	0.116335	0.274529	0.18471	0.909567	0.99143	-0.982234	0.510734	0.864614	1.43453	0.319185	0.823186	2.41677	5.33973	0.234665	1
ENSMUSG00000080916	pseudogene	Gm12463	predicted gene 12463 [Source:MGI Symbol;Acc:MGI:3650648]	-3.29407	0.66063	0.563013	0.746376	-1.74679	0.150308	0.284185	-1.30895	0.306429	0.695648	1.09847	0.309892	0.818629	2.40742	5.30526	0.150953	0.998721
ENSMUSG00000081303	pseudogene	Gm16011	predicted gene 16011 [Source:MGI Symbol;Acc:MGI:3801796]	-2.66502	5.03005	0.000379178	0.00267117	2.62531	0.0115503	0.0350132	0.00595489	0.993691	1	2.41069	0.124863	0.726851	2.40474	5.29539	0.141791	0.994004
ENSMUSG00000028186	protein_coding	Uox	urate oxidase [Source:MGI Symbol;Acc:MGI:98907]	-3.05245	2.70594	0.0190692	0.0698355	0.307016	0.77929	0.89229	-0.945413	0.315406	0.704598	1.45351	0.276636	0.806241	2.39892	5.27409	0.143959	0.996609
ENSMUSG00000085266	lincRNA	9330111N05Rik	RIKEN cDNA 9330111N05 gene [Source:MGI Symbol;Acc:MGI:2443112]	-2.84928	-2.6528	0.0214759	0.0768036	-5.04797	0.000266302	0.00126735	-1.93329	0.23621	0.671714	0.461882	0.566352	0.94148	2.39517	5.2604	0.197792	1
ENSMUSG00000035849	protein_coding	Krt222	keratin 222 [Source:MGI Symbol;Acc:MGI:2442728]	-2.57251	-0.858913	0.21787	0.425502	-3.24748	0.000783576	0.0033375	-2.27675	0.0433102	0.403224	0.111819	0.852428	1	2.38857	5.23637	0.0603456	0.975637
ENSMUSG00000061959	protein_coding	Ces1e	carboxylesterase 1E [Source:MGI Symbol;Acc:MGI:95432]	-2.86063	-2.66158	0.0100924	0.0425	-5.0489	5.01915e-05	0.00028097	-1.91915	0.233006	0.671714	0.468166	0.453312	0.885873	2.38732	5.23183	0.188875	1
ENSMUSG00000081049	pseudogene	Rps24-ps3	ribosomal protein S24, pseudogene 3 [Source:MGI Symbol;Acc:MGI:3644407]	-3.13894	3.20711	0.0364012	0.11668	0.820659	0.324006	0.470518	1.05962	0.232031	0.671714	3.44607	0.0205155	0.394906	2.38645	5.2287	0.124367	0.976681
ENSMUSG00000085415	processed_transcript	Gm12060	predicted gene 12060 [Source:MGI Symbol;Acc:MGI:3649370]	-2.74212	2.07845	0.00752392	0.0335102	-0.302984	0.71247	0.836738	-1.24132	0.0769789	0.502253	1.14011	0.213751	0.797334	2.38144	5.21055	0.0401971	0.975243
ENSMUSG00000084997	processed_transcript	Gm15471	predicted gene 15471 [Source:MGI Symbol;Acc:MGI:3705197]	-3.57423	2.51151	0.127678	0.291913	0.133083	0.913586	0.993297	-0.65407	0.692555	0.956053	1.72436	0.269295	0.806241	2.37843	5.19969	0.24444	1
ENSMUSG00000092365	antisense	BC023719	cDNA sequence BC023719 [Source:MGI Symbol;Acc:MGI:3574836]	-3.42544	0.990068	0.493934	0.685138	-1.38549	0.327742	0.474657	-0.885463	0.544345	0.884292	1.49009	0.285225	0.806882	2.37556	5.18936	0.243561	1
ENSMUSG00000085317	antisense	Gm14256	predicted gene 14256 [Source:MGI Symbol;Acc:MGI:3702171]	-2.89866	0.857785	0.428061	0.623092	-1.51305	0.164225	0.305145	-1.08999	0.330847	0.719025	1.28085	0.224104	0.802155	2.37084	5.17242	0.126739	0.980137
ENSMUSG00000058669	protein_coding	Nkx2-9	NK2 transcription factor related, locus 9 (Drosophila) [Source:MGI Symbol;Acc:MGI:1270158]	-3.15074	2.51401	0.0228111	0.0806457	0.144143	0.896162	0.981796	-1.23147	0.179031	0.656635	1.1384	0.372996	0.832997	2.36987	5.16894	0.139105	0.991466
ENSMUSG00000081895	pseudogene	Gm10294	predicted pseudogene 10294 [Source:MGI Symbol;Acc:MGI:3642871]	-2.23348	1.07022	0.103404	0.253898	-1.29339	0.0506526	0.121262	-1.06994	0.111928	0.571933	1.29366	0.0460738	0.535453	2.3636	5.14654	0.0114586	0.807129
ENSMUSG00000063021	protein_coding	Hist1h2ak	histone cluster 1, H2ak [Source:MGI Symbol;Acc:MGI:2448297]	-3.288	1.77216	0.14917	0.322629	-0.588379	0.612607	0.755651	-0.860333	0.437887	0.815151	1.50021	0.245953	0.802828	2.36054	5.13562	0.164355	1
ENSMUSG00000064177	protein_coding	Ghrl	ghrelin [Source:MGI Symbol;Acc:MGI:1930008]	-2.30035	5.66771	7.00513e-07	9.59554e-06	3.30751	1.69198e-05	0.000104824	0.284883	0.565296	0.895785	2.64509	0.0938375	0.676716	2.36021	5.13445	0.126731	0.980137
ENSMUSG00000042672	protein_coding	Dcst1	DC-STAMP domain containing 1 [Source:MGI Symbol;Acc:MGI:1925022]	-2.72519	0.135583	0.853822	0.971345	-2.22264	0.0105672	0.0323593	-1.70005	0.0751822	0.496364	0.65818	0.328164	0.823632	2.35823	5.1274	0.0432133	0.975637
ENSMUSG00000086753	processed_transcript	Gm15751	predicted gene 15751 [Source:MGI Symbol;Acc:MGI:3783193]	-3.25341	1.5459	0.135403	0.302413	-0.807048	0.563061	0.712684	-2.27022	0.0506147	0.431194	0.0827233	0.950189	1	2.35295	5.10867	0.193615	1
ENSMUSG00000010760	protein_coding	Phlda2	pleckstrin homology-like domain, family A, member 2 [Source:MGI Symbol;Acc:MGI:1202307]	-3.13424	3.56396	0.0359232	0.115383	1.21331	0.35239	0.501611	0.781839	0.527486	0.875646	3.13249	0.0645595	0.609768	2.35066	5.10056	0.185067	1
ENSMUSG00000067121	pseudogene	Gm7027	predicted gene 7027 [Source:MGI Symbol;Acc:MGI:3644555]	-3.02446	1.95136	0.0347652	0.112423	-0.397661	0.689419	0.81847	-1.35292	0.114645	0.575963	0.996098	0.354382	0.823632	2.34902	5.09477	0.091163	0.975637
ENSMUSG00000055818	protein_coding	A230083G16Rik	RIKEN cDNA A230083G16 gene [Source:MGI Symbol;Acc:MGI:3045289]	-3.13178	0.461763	0.697809	0.853647	-1.88577	0.200334	0.356107	-2.19964	0.123591	0.58006	0.147901	0.896499	1	2.34754	5.08955	0.215064	1
ENSMUSG00000081766	pseudogene	2210409E12Rik	RIKEN cDNA 2210409E12 gene [Source:MGI Symbol;Acc:MGI:1919631]	-3.52895	2.93861	0.0840474	0.219173	0.594729	0.693655	0.821411	-0.198227	0.872601	1	2.14566	0.207145	0.794546	2.34388	5.07667	0.22862	1
ENSMUSG00000090648	lincRNA	Gm17446	predicted gene, 17446 [Source:MGI Symbol;Acc:MGI:4937080]	-3.01483	0.338739	0.710505	0.863642	-2.00357	0.10117	0.212265	-2.26597	0.0568212	0.448197	0.0763399	0.930966	1	2.34231	5.07115	0.123483	0.976681
ENSMUSG00000048070	protein_coding	Pirt	phosphoinositide-interacting regulator of transient receptor potential channels [Source:MGI Symbol;Acc:MGI:2443635]	-3.4282	1.64476	0.50155	0.692333	-0.69668	0.879588	0.971007	-0.817983	0.80054	1	1.52346	0.496207	0.9072	2.34144	5.06808	0.524274	1
ENSMUSG00000016529	protein_coding	Il10	interleukin 10 [Source:MGI Symbol;Acc:MGI:96537]	-3.22131	0.0298395	0.981096	1	-2.31116	0.0511308	0.122104	-0.838325	0.551354	0.887206	1.50267	0.162384	0.776835	2.341	5.06653	0.203669	1
ENSMUSG00000087307	antisense	Gm12925	predicted gene 12925 [Source:MGI Symbol;Acc:MGI:3651536]	-2.54656	0.464779	0.541332	0.728281	-1.87356	0.0327756	0.0850049	-1.6677	0.0637871	0.468565	0.670633	0.364457	0.825733	2.33834	5.05719	0.0447805	0.975637
ENSMUSG00000037731	protein_coding	BC013712	cDNA sequence BC013712 [Source:MGI Symbol;Acc:MGI:2446213]	0.968958	-1.9268	0.0135922	0.0536839	-4.26179	1.53216e-06	1.1475e-05	-1.0859	0.194788	0.671714	1.24909	0.135627	0.739978	2.33499	5.04548	0.0369293	0.963031
ENSMUSG00000028738	protein_coding	Tas1r2	taste receptor, type 1, member 2 [Source:MGI Symbol;Acc:MGI:1933546]	-2.39504	3.39687	0.000758202	0.00486349	1.0675	0.118349	0.236268	0.333094	0.593565	0.909786	2.66246	0.0159839	0.355392	2.32937	5.02586	0.0657364	0.975637
ENSMUSG00000089525	misc_RNA	7SK	7SK RNA [Source:RFAM;Acc:RF00100]	-3.29742	0.501468	0.703234	0.858131	-1.82455	0.192185	0.344073	-1.31952	0.355989	0.742498	1.0065	0.435557	0.874458	2.32601	5.01418	0.226798	1
ENSMUSG00000028553	protein_coding	Angptl3	angiopoietin-like 3 [Source:MGI Symbol;Acc:MGI:1353627]	-3.26073	0.915486	0.539549	0.726372	-1.40977	0.245998	0.405756	-0.0238288	0.984757	1	2.30142	0.0874633	0.6658	2.32525	5.01153	0.239373	1
ENSMUSG00000030069	protein_coding	Prok2	prokineticin 2 [Source:MGI Symbol;Acc:MGI:1354178]	-2.73962	4.10763	0.00411544	0.020372	1.78507	0.0200792	0.0561869	1.18416	0.0977894	0.551926	3.50672	0.0200435	0.391661	2.32256	5.00219	0.115197	0.975637
ENSMUSG00000086603	lincRNA	Gm13620	predicted gene 13620 [Source:MGI Symbol;Acc:MGI:3650077]	-3.05263	0.697687	0.602919	0.778262	-1.62331	0.162131	0.301993	-0.0784631	0.951236	1	2.24253	0.0696649	0.627556	2.32099	4.99676	0.200041	1
ENSMUSG00000034324	protein_coding	Tmem132c	transmembrane protein 132C [Source:MGI Symbol;Acc:MGI:2443061]	-2.17159	1.39227	0.0410028	0.128464	-0.928334	0.150655	0.284703	-0.935796	0.148463	0.611556	1.38481	0.0428748	0.522809	2.3206	4.99541	0.0136475	0.822749
ENSMUSG00000051456	protein_coding	Hspb3	heat shock protein 3 [Source:MGI Symbol;Acc:MGI:1928479]	-3.63151	0.319582	0.846328	0.966182	-1.99554	0.229099	0.386395	-1.92689	0.246048	0.671714	0.388231	0.794794	1	2.31512	4.97647	0.260501	1
ENSMUSG00000081305	pseudogene	Gm12879	predicted gene 12879 [Source:MGI Symbol;Acc:MGI:3649632]	-3.63151	0.319582	0.846328	0.966182	-1.99554	0.229099	0.386395	-1.92689	0.246048	0.671714	0.388231	0.794794	1	2.31512	4.97647	0.260501	1
ENSMUSG00000074652	protein_coding	Myh7b	myosin, heavy chain 7B, cardiac muscle, beta [Source:MGI Symbol;Acc:MGI:3710243]	-2.33684	1.16003	0.107456	0.260553	-1.15289	0.126777	0.24926	-1.38998	0.0614544	0.461263	0.922944	0.208834	0.796014	2.31292	4.96889	0.0267209	0.933455
ENSMUSG00000020297	protein_coding	Nsg2	neuron specific gene family member 2 [Source:MGI Symbol;Acc:MGI:1202070]	-3.30182	0.647562	0.570727	0.753054	-1.6653	0.171899	0.31474	-1.35048	0.291881	0.681682	0.962373	0.377928	0.836809	2.31286	4.96866	0.168385	1
ENSMUSG00000068466	pseudogene	Gm5518	predicted gene 5518 [Source:MGI Symbol;Acc:MGI:3648673]	-3.29632	1.78459	0.162051	0.342306	-0.52819	0.660444	0.794952	-0.898587	0.435928	0.813845	1.41419	0.288429	0.80826	2.31278	4.9684	0.189144	1
ENSMUSG00000060284	protein_coding	Sp7	Sp7 transcription factor 7 [Source:MGI Symbol;Acc:MGI:2153568]	-2.11195	-1.06094	0.131758	0.296422	-3.37299	4.68842e-05	0.000264344	-1.72229	0.0906426	0.537003	0.58976	0.299419	0.814521	2.31205	4.96587	0.0475575	0.975637
ENSMUSG00000027196	lincRNA	4921507L20Rik	RIKEN cDNA 4921507L20 gene [Source:MGI Symbol;Acc:MGI:1918102]	-3.33975	3.21507	0.0501897	0.149581	0.903712	0.482753	0.636478	0.39142	0.749578	0.980502	2.70278	0.103139	0.691163	2.31136	4.96351	0.184108	1
ENSMUSG00000087091	lincRNA	4930509E16Rik	RIKEN cDNA 4930509E16 gene [Source:MGI Symbol;Acc:MGI:1922365]	-3.06469	-0.0671981	0.942746	1	-2.37484	0.038556	0.0973504	-1.64473	0.183685	0.664513	0.662919	0.443634	0.878546	2.30765	4.95074	0.125361	0.979659
ENSMUSG00000035451	protein_coding	Foxa1	forkhead box A1 [Source:MGI Symbol;Acc:MGI:1347472]	-2.75424	-0.87585	0.29905	0.489104	-3.18249	0.00174104	0.00676462	-1.73878	0.160364	0.6284	0.567864	0.409591	0.859152	2.30664	4.9473	0.103294	0.975637
ENSMUSG00000066178	protein_coding	6030445D17Rik	RIKEN cDNA 6030445D17 gene [Source:MGI Symbol;Acc:MGI:2443447]	-1.8617	-0.250977	0.696173	0.852453	-2.55727	0.00113974	0.00464511	-2.06866	0.0126801	0.222199	0.237632	0.696728	0.98626	2.30629	4.9461	0.0247964	0.9292
ENSMUSG00000089937	pseudogene	Gm7281	predicted gene 7281 [Source:MGI Symbol;Acc:MGI:3779713]	-2.91157	0.350683	0.694606	0.851339	-1.95384	0.0289409	0.0767374	-1.29222	0.208286	0.671714	1.0123	0.197683	0.788505	2.30452	4.94004	0.0752375	0.975637
ENSMUSG00000040276	protein_coding	Pacsin1	protein kinase C and casein kinase substrate in neurons 1 [Source:MGI Symbol;Acc:MGI:1345181]	-2.19151	0.22401	0.782189	0.918813	-2.08033	0.00328145	0.0118007	-0.60283	0.475172	0.840347	1.70151	0.0147245	0.341109	2.30434	4.93941	0.0366537	0.963031
ENSMUSG00000054266	protein_coding	Serpinb9d	serine (or cysteine) peptidase inhibitor, clade B, member 9d [Source:MGI Symbol;Acc:MGI:894667]	-2.05883	-0.564009	0.412757	0.607268	-2.86551	7.52195e-05	0.00040496	-1.20533	0.164433	0.633515	1.09618	0.0577604	0.583292	2.3015	4.92971	0.0278701	0.933455
ENSMUSG00000035540	protein_coding	Gc	group specific component [Source:MGI Symbol;Acc:MGI:95669]	-2.80663	2.33981	0.0148189	0.0574432	0.0436151	0.960754	1	-0.855406	0.280433	0.680121	1.44079	0.171977	0.788505	2.2962	4.91162	0.0822865	0.975637
ENSMUSG00000084834	antisense	4930565N06Rik	RIKEN cDNA 4930565N06 gene [Source:MGI Symbol;Acc:MGI:1915556]	-3.58302	2.57978	0.120027	0.280171	0.284457	0.861903	0.95644	-0.707864	0.651365	0.936178	1.58746	0.294138	0.811282	2.29532	4.90864	0.256652	1
ENSMUSG00000031952	protein_coding	Chst5	carbohydrate (N-acetylglucosamine 6-O) sulfotransferase 5 [Source:MGI Symbol;Acc:MGI:1931825]	-3.48024	-0.694077	0.641736	0.809232	-2.98802	0.0767112	0.169829	-2.01319	0.235364	0.671714	0.280753	0.855753	1	2.29395	4.90396	0.246606	1
ENSMUSG00000054618	processed_transcript	Gm9951	predicted gene 9951 [Source:MGI Symbol;Acc:MGI:3641827]	-1.2859	-2.96867	8.19215e-06	8.81218e-05	-5.26119	1.23219e-09	1.49719e-08	-2.26128	0.0555134	0.444431	0.0312455	0.948467	1	2.29253	4.89913	0.0730342	0.975637
ENSMUSG00000025329	protein_coding	Padi1	peptidyl arginine deiminase, type I [Source:MGI Symbol;Acc:MGI:1338893]	-2.8207	0.844291	0.334256	0.523137	-1.44739	0.103	0.215239	-1.17062	0.205679	0.671714	1.12106	0.182298	0.788505	2.29168	4.89627	0.06711	0.975637
ENSMUSG00000089643	pseudogene	Gm16301	predicted gene 16301 [Source:MGI Symbol;Acc:MGI:3826534]	-3.63397	0.265241	0.867538	0.981167	-2.02355	0.22722	0.386395	-1.79928	0.269329	0.671714	0.489515	0.743391	1	2.28879	4.88647	0.265966	1
ENSMUSG00000027908	protein_coding	Tchhl1	trichohyalin-like 1 [Source:MGI Symbol;Acc:MGI:1918575]	-2.85412	1.07287	0.23216	0.437748	-1.21408	0.203177	0.359742	-1.33635	0.153413	0.617458	0.9506	0.299042	0.814504	2.28695	4.88022	0.080982	0.975637
ENSMUSG00000027793	protein_coding	Ccna1	cyclin A1 [Source:MGI Symbol;Acc:MGI:108042]	-3.3064	1.05078	0.353069	0.544006	-1.2355	0.347469	0.496443	-1.7741	0.158175	0.625034	0.512183	0.669543	0.975899	2.28628	4.87797	0.189504	1
ENSMUSG00000084827	lincRNA	B230344G16Rik	RIKEN cDNA B230344G16 gene [Source:MGI Symbol;Acc:MGI:3642312]	-2.65819	3.5731	0.0239462	0.083808	1.28833	0.138137	0.266507	1.76274	0.0644429	0.469877	4.0475	0.0072165	0.243255	2.28477	4.87285	0.134049	0.991427
ENSMUSG00000085084	lincRNA	4930570G19Rik	RIKEN cDNA 4930570G19 gene [Source:MGI Symbol;Acc:MGI:1923158]	-1.43094	-1.37193	0.00909119	0.0390405	-3.65491	4.43073e-10	5.72603e-09	-1.46023	0.062768	0.465144	0.822744	0.0399517	0.513591	2.28298	4.86681	0.00961413	0.798739
ENSMUSG00000030235	protein_coding	Slco1c1	solute carrier organic anion transporter family, member 1c1 [Source:MGI Symbol;Acc:MGI:1889679]	-2.6229	1.96874	0.0395315	0.124692	-0.314185	0.640709	0.778888	0.099855	0.888536	1	2.38278	0.00824241	0.260239	2.28292	4.86663	0.0510681	0.975637
ENSMUSG00000010841	protein_coding	1700006E09Rik	RIKEN cDNA 1700006E09 gene [Source:MGI Symbol;Acc:MGI:1922687]	-3.68746	2.46672	0.143959	0.314364	0.188009	0.999983	1	-2.65796	0.118401	0.576512	-0.379257	0.999968	1	2.27871	4.85243	0.999865	1
ENSMUSG00000021647	protein_coding	Cartpt	CART prepropeptide [Source:MGI Symbol;Acc:MGI:1351330]	-3.68746	2.46672	0.143959	0.314364	0.188009	0.999983	1	-2.65796	0.118401	0.576512	-0.379257	0.999968	1	2.27871	4.85243	0.999865	1
ENSMUSG00000026285	protein_coding	Pdcd1	programmed cell death 1 [Source:MGI Symbol;Acc:MGI:104879]	-3.68746	2.46672	0.143959	0.314364	0.188009	0.999983	1	-2.65796	0.118401	0.576512	-0.379257	0.999968	1	2.27871	4.85243	0.999865	1
ENSMUSG00000030636	protein_coding	1700010L04Rik	RIKEN cDNA 1700010L04 gene [Source:MGI Symbol;Acc:MGI:1916583]	-3.68746	2.46672	0.143959	0.314364	0.188009	0.999983	1	-2.65796	0.118401	0.576512	-0.379257	0.999968	1	2.27871	4.85243	0.999865	1
ENSMUSG00000031293	protein_coding	Rs1	retinoschisis (X-linked, juvenile) 1 (human) [Source:MGI Symbol;Acc:MGI:1336189]	-3.68746	2.46672	0.143959	0.314364	0.188009	0.999983	1	-2.65796	0.118401	0.576512	-0.379257	0.999968	1	2.27871	4.85243	0.999865	1
ENSMUSG00000031665	protein_coding	Sall1	sal-like 1 (Drosophila) [Source:MGI Symbol;Acc:MGI:1889585]	-3.68746	2.46672	0.143959	0.314364	0.188009	0.999983	1	-2.65796	0.118401	0.576512	-0.379257	0.999968	1	2.27871	4.85243	0.999865	1
ENSMUSG00000067571	protein_coding	Ms4a15	membrane-spanning 4-domains, subfamily A, member 15 [Source:MGI Symbol;Acc:MGI:3617853]	-3.68746	2.46672	0.143959	0.314364	0.188009	0.999983	1	-2.65796	0.118401	0.576512	-0.379257	0.999968	1	2.27871	4.85243	0.999865	1
ENSMUSG00000072918	antisense	1700022K14Rik	RIKEN cDNA 1700022K14 gene [Source:MGI Symbol;Acc:MGI:1921484]	-3.68746	2.46672	0.143959	0.314364	0.188009	0.999983	1	-2.65796	0.118401	0.576512	-0.379257	0.999968	1	2.27871	4.85243	0.999865	1
ENSMUSG00000078497	protein_coding	Gm13145	predicted gene 13145 [Source:MGI Symbol;Acc:MGI:3701123]	-3.68746	2.46672	0.143959	0.314364	0.188009	0.999983	1	-2.65796	0.118401	0.576512	-0.379257	0.999968	1	2.27871	4.85243	0.999865	1
ENSMUSG00000079388	protein_coding	2610042L04Rik	RIKEN cDNA 2610042L04 gene [Source:MGI Symbol;Acc:MGI:1914305]	-3.68746	2.46672	0.143959	0.314364	0.188009	0.999983	1	-2.65796	0.118401	0.576512	-0.379257	0.999968	1	2.27871	4.85243	0.999865	1
ENSMUSG00000082185	pseudogene	Gm12428	predicted gene 12428 [Source:MGI Symbol;Acc:MGI:3650848]	-3.68746	2.46672	0.143959	0.314364	0.188009	0.999983	1	-2.65796	0.118401	0.576512	-0.379257	0.999968	1	2.27871	4.85243	0.999865	1
ENSMUSG00000085181	antisense	Gm12709	predicted gene 12709 [Source:MGI Symbol;Acc:MGI:3651946]	-3.68746	2.46672	0.143959	0.314364	0.188009	0.999983	1	-2.65796	0.118401	0.576512	-0.379257	0.999968	1	2.27871	4.85243	0.999865	1
ENSMUSG00000085738	pseudogene	Gm12335	predicted gene 12335 [Source:MGI Symbol;Acc:MGI:3650727]	-3.68746	2.46672	0.143959	0.314364	0.188009	0.999983	1	-2.65796	0.118401	0.576512	-0.379257	0.999968	1	2.27871	4.85243	0.999865	1
ENSMUSG00000086193	antisense	Gm11508	predicted gene 11508 [Source:MGI Symbol;Acc:MGI:3650928]	-3.68746	2.46672	0.143959	0.314364	0.188009	0.999983	1	-2.65796	0.118401	0.576512	-0.379257	0.999968	1	2.27871	4.85243	0.999865	1
ENSMUSG00000086744	processed_transcript	Gm15997	predicted gene 15997 [Source:MGI Symbol;Acc:MGI:3805557]	-3.68746	2.46672	0.143959	0.314364	0.188009	0.999983	1	-2.65796	0.118401	0.576512	-0.379257	0.999968	1	2.27871	4.85243	0.999865	1
ENSMUSG00000091794	protein_coding	Vmn2r18	vomeronasal 2, receptor 18 [Source:MGI Symbol;Acc:MGI:3645314]	-3.68746	2.46672	0.143959	0.314364	0.188009	0.999983	1	-2.65796	0.118401	0.576512	-0.379257	0.999968	1	2.27871	4.85243	0.999865	1
ENSMUSG00000093688	pseudogene	Gm8488	predicted gene 8488 [Source:MGI Symbol;Acc:MGI:3644909]	-3.62959	2.09583	0.212188	0.417827	-0.17982	0.902749	0.986501	-0.112352	0.949815	1	2.1633	0.197057	0.788505	2.27565	4.84216	0.25951	1
ENSMUSG00000074217	protein_coding	2210011C24Rik	RIKEN cDNA 2210011C24 gene [Source:MGI Symbol;Acc:MGI:1917384]	-3.29615	0.933281	0.50691	0.697259	-1.34137	0.223135	0.386096	-0.0457047	0.972568	1	2.22894	0.0686253	0.625248	2.27465	4.8388	0.215025	1
ENSMUSG00000052281	antisense	Gm15024	predicted gene 15024 [Source:MGI Symbol;Acc:MGI:3705185]	-3.63266	0.204695	0.896113	1	-2.0687	0.218594	0.380127	-1.81262	0.262582	0.671714	0.460773	0.761113	1	2.2734	4.8346	0.264173	1
ENSMUSG00000029026	protein_coding	Trp73	transformation related protein 73 [Source:MGI Symbol;Acc:MGI:1336991]	-3.42934	2.6951	0.0998497	0.247722	0.42239	0.737256	0.857545	0.449634	0.731523	0.972763	2.72235	0.0998069	0.686921	2.27271	4.83231	0.198117	1
ENSMUSG00000053675	protein_coding	Tgm5	transglutaminase 5 [Source:MGI Symbol;Acc:MGI:1921426]	-3.47576	-0.801631	0.569296	0.751856	-3.06958	0.0558004	0.131031	-1.94841	0.23308	0.671714	0.319533	0.810111	1	2.26794	4.81636	0.231709	1
ENSMUSG00000024992	protein_coding	Pde6c	phosphodiesterase 6C, cGMP specific, cone, alpha prime [Source:MGI Symbol;Acc:MGI:105956]	-3.6925	-0.0966614	0.999996	1	-2.36436	0.168424	0.309876	-0.0554054	0.999995	1	2.2123	0.199634	0.788505	2.2677	4.81556	0.999957	1
ENSMUSG00000028222	protein_coding	Calb1	calbindin 1 [Source:MGI Symbol;Acc:MGI:88248]	-3.6925	-0.0966614	0.999996	1	-2.36436	0.168424	0.309876	-0.0554054	0.999995	1	2.2123	0.199634	0.788505	2.2677	4.81556	0.999957	1
ENSMUSG00000030617	protein_coding	Ccdc83	coiled-coil domain containing 83 [Source:MGI Symbol;Acc:MGI:1918255]	-3.6925	-0.0966614	0.999996	1	-2.36436	0.168424	0.309876	-0.0554054	0.999995	1	2.2123	0.199634	0.788505	2.2677	4.81556	0.999957	1
ENSMUSG00000031410	protein_coding	Nxf7	nuclear RNA export factor 7 [Source:MGI Symbol;Acc:MGI:2159343]	-3.6925	-0.0966614	0.999996	1	-2.36436	0.168424	0.309876	-0.0554054	0.999995	1	2.2123	0.199634	0.788505	2.2677	4.81556	0.999957	1
ENSMUSG00000035454	protein_coding	1700072E05Rik	RIKEN cDNA 1700072E05 gene [Source:MGI Symbol;Acc:MGI:1920745]	-3.6925	-0.0966614	0.999996	1	-2.36436	0.168424	0.309876	-0.0554054	0.999995	1	2.2123	0.199634	0.788505	2.2677	4.81556	0.999957	1
ENSMUSG00000046210	protein_coding	Olfr735	olfactory receptor 735 [Source:MGI Symbol;Acc:MGI:3030569]	-3.6925	-0.0966614	0.999996	1	-2.36436	0.168424	0.309876	-0.0554054	0.999995	1	2.2123	0.199634	0.788505	2.2677	4.81556	0.999957	1
ENSMUSG00000056379	protein_coding	Taar1	trace amine-associated receptor 1 [Source:MGI Symbol;Acc:MGI:2148258]	-3.6925	-0.0966614	0.999996	1	-2.36436	0.168424	0.309876	-0.0554054	0.999995	1	2.2123	0.199634	0.788505	2.2677	4.81556	0.999957	1
ENSMUSG00000062038	protein_coding	Gm10108	predicted pseudogene 10108 [Source:MGI Symbol;Acc:MGI:3642431]	-3.6925	-0.0966614	0.999996	1	-2.36436	0.168424	0.309876	-0.0554054	0.999995	1	2.2123	0.199634	0.788505	2.2677	4.81556	0.999957	1
ENSMUSG00000064063	protein_coding	BC048507	cDNA sequence BC048507 [Source:MGI Symbol;Acc:MGI:3040680]	-3.6925	-0.0966614	0.999996	1	-2.36436	0.168424	0.309876	-0.0554054	0.999995	1	2.2123	0.199634	0.788505	2.2677	4.81556	0.999957	1
ENSMUSG00000077575	snoRNA	SNORA3	Small nucleolar RNA SNORA3/SNORA45 family [Source:RFAM;Acc:RF00334]	-3.6925	-0.0966614	0.999996	1	-2.36436	0.168424	0.309876	-0.0554054	0.999995	1	2.2123	0.199634	0.788505	2.2677	4.81556	0.999957	1
ENSMUSG00000080867	pseudogene	Gm14079	predicted gene 14079 [Source:MGI Symbol;Acc:MGI:3651103]	-3.6925	-0.0966614	0.999996	1	-2.36436	0.168424	0.309876	-0.0554054	0.999995	1	2.2123	0.199634	0.788505	2.2677	4.81556	0.999957	1
ENSMUSG00000081237	pseudogene	Gm11385	predicted gene 11385 [Source:MGI Symbol;Acc:MGI:3705792]	-3.6925	-0.0966614	0.999996	1	-2.36436	0.168424	0.309876	-0.0554054	0.999995	1	2.2123	0.199634	0.788505	2.2677	4.81556	0.999957	1
ENSMUSG00000082792	pseudogene	Gm12176	predicted gene 12176 [Source:MGI Symbol;Acc:MGI:3651497]	-3.6925	-0.0966614	0.999996	1	-2.36436	0.168424	0.309876	-0.0554054	0.999995	1	2.2123	0.199634	0.788505	2.2677	4.81556	0.999957	1
ENSMUSG00000083756	pseudogene	Gm13468	predicted gene 13468 [Source:MGI Symbol;Acc:MGI:3649388]	-3.6925	-0.0966614	0.999996	1	-2.36436	0.168424	0.309876	-0.0554054	0.999995	1	2.2123	0.199634	0.788505	2.2677	4.81556	0.999957	1
ENSMUSG00000084409	pseudogene	Gm14700	predicted gene 14700 [Source:MGI Symbol;Acc:MGI:3705678]	-3.6925	-0.0966614	0.999996	1	-2.36436	0.168424	0.309876	-0.0554054	0.999995	1	2.2123	0.199634	0.788505	2.2677	4.81556	0.999957	1
ENSMUSG00000084816	lincRNA	Gm11463	predicted gene 11463 [Source:MGI Symbol;Acc:MGI:3650001]	-3.6925	-0.0966614	0.999996	1	-2.36436	0.168424	0.309876	-0.0554054	0.999995	1	2.2123	0.199634	0.788505	2.2677	4.81556	0.999957	1
ENSMUSG00000084964	sense_intronic	Gm15503	predicted gene 15503 [Source:MGI Symbol;Acc:MGI:3782950]	-3.6925	-0.0966614	0.999996	1	-2.36436	0.168424	0.309876	-0.0554054	0.999995	1	2.2123	0.199634	0.788505	2.2677	4.81556	0.999957	1
ENSMUSG00000085654	lincRNA	Gm12536	predicted gene 12536 [Source:MGI Symbol;Acc:MGI:3650719]	-3.6925	-0.0966614	0.999996	1	-2.36436	0.168424	0.309876	-0.0554054	0.999995	1	2.2123	0.199634	0.788505	2.2677	4.81556	0.999957	1
ENSMUSG00000085831	antisense	1700003G13Rik	RIKEN cDNA 1700003G13 gene [Source:MGI Symbol;Acc:MGI:1919479]	-3.6925	-0.0966614	0.999996	1	-2.36436	0.168424	0.309876	-0.0554054	0.999995	1	2.2123	0.199634	0.788505	2.2677	4.81556	0.999957	1
ENSMUSG00000086044	lincRNA	A330043C09Rik	RIKEN cDNA A330043C09 gene [Source:MGI Symbol;Acc:MGI:2685671]	-3.6925	-0.0966614	0.999996	1	-2.36436	0.168424	0.309876	-0.0554054	0.999995	1	2.2123	0.199634	0.788505	2.2677	4.81556	0.999957	1
ENSMUSG00000086361	protein_coding	Gm6569	predicted gene 6569 [Source:MGI Symbol;Acc:MGI:3647277]	-3.6925	-0.0966614	0.999996	1	-2.36436	0.168424	0.309876	-0.0554054	0.999995	1	2.2123	0.199634	0.788505	2.2677	4.81556	0.999957	1
ENSMUSG00000087695	antisense	Gm16291	predicted gene 16291 [Source:MGI Symbol;Acc:MGI:3826548]	-3.6925	-0.0966614	0.999996	1	-2.36436	0.168424	0.309876	-0.0554054	0.999995	1	2.2123	0.199634	0.788505	2.2677	4.81556	0.999957	1
ENSMUSG00000090510	lincRNA	Gm17554	predicted gene, 17554 [Source:MGI Symbol;Acc:MGI:4937188]	-3.6925	-0.0966614	0.999996	1	-2.36436	0.168424	0.309876	-0.0554054	0.999995	1	2.2123	0.199634	0.788505	2.2677	4.81556	0.999957	1
ENSMUSG00000091091	protein_coding	Kcnmb3	potassium large conductance calcium-activated channel, subfamily M, beta member 3 [Source:MGI Symbol;Acc:MGI:3612244]	-3.6925	-0.0966614	0.999996	1	-2.36436	0.168424	0.309876	-0.0554054	0.999995	1	2.2123	0.199634	0.788505	2.2677	4.81556	0.999957	1
ENSMUSG00000092408	pseudogene	Vhl-ps1	von Hippel-Lindau tumor suppressor-like, pseudogene 1 [Source:MGI Symbol;Acc:MGI:3051121]	-3.6925	-0.0966614	0.999996	1	-2.36436	0.168424	0.309876	-0.0554054	0.999995	1	2.2123	0.199634	0.788505	2.2677	4.81556	0.999957	1
ENSMUSG00000092517	polymorphic_pseudogene	Art2a-ps	ADP-ribosyltransferase 2a, pseudogene [Source:MGI Symbol;Acc:MGI:107546]	-3.6925	-0.0966614	0.999996	1	-2.36436	0.168424	0.309876	-0.0554054	0.999995	1	2.2123	0.199634	0.788505	2.2677	4.81556	0.999957	1
ENSMUSG00000093751	pseudogene	Gm3307	predicted gene 3307 [Source:MGI Symbol;Acc:MGI:3781485]	-3.6925	-0.0966614	0.999996	1	-2.36436	0.168424	0.309876	-0.0554054	0.999995	1	2.2123	0.199634	0.788505	2.2677	4.81556	0.999957	1
ENSMUSG00000078363	protein_coding	Gm10931	predicted gene 10931 [Source:MGI Symbol;Acc:MGI:3779142]	-3.58504	-0.0582169	0.965838	1	-2.32068	0.165871	0.307439	-1.95467	0.243569	0.671714	0.30779	0.866583	1	2.26246	4.79809	0.26933	1
ENSMUSG00000087968	snoRNA	SCARNA6	Small Cajal body specific RNA 6 [Source:RFAM;Acc:RF00478]	-3.58504	-0.0582169	0.965838	1	-2.32068	0.165871	0.307439	-1.95467	0.243569	0.671714	0.30779	0.866583	1	2.26246	4.79809	0.26933	1
ENSMUSG00000090925	protein_coding	1810064F22Rik	RIKEN cDNA 1810064F22 gene [Source:MGI Symbol;Acc:MGI:1917112]	-3.63205	2.04036	0.222662	0.429912	-0.217602	0.881845	0.971816	0.0171599	0.989924	1	2.27512	0.184848	0.788505	2.25796	4.78314	0.265924	1
ENSMUSG00000085214	lincRNA	0610005C13Rik	RIKEN cDNA 0610005C13 gene [Source:MGI Symbol;Acc:MGI:1918911]	-2.72607	1.83298	0.0468198	0.14217	-0.424457	0.619083	0.761457	-0.810225	0.32412	0.713318	1.44721	0.134254	0.735949	2.25743	4.7814	0.0732569	0.975637
ENSMUSG00000086368	lincRNA	Gm13830	predicted gene 13830 [Source:MGI Symbol;Acc:MGI:3651141]	-3.0232	-0.186709	0.835864	0.958919	-2.44032	0.0251759	0.0683145	-1.70975	0.158562	0.625246	0.543858	0.501314	0.90996	2.25361	4.76876	0.120592	0.975637
ENSMUSG00000035429	protein_coding	Ptprh	protein tyrosine phosphatase, receptor type, H [Source:MGI Symbol;Acc:MGI:3026877]	-3.38447	3.57612	0.0160606	0.0612547	1.32713	0.295819	0.447347	-0.430503	0.665208	0.943147	1.81849	0.240275	0.802828	2.24899	4.7535	0.210905	1
ENSMUSG00000085035	lincRNA	Gm12031	predicted gene 12031 [Source:MGI Symbol;Acc:MGI:3651406]	-3.43236	0.772659	0.597274	0.77367	-1.47348	0.293604	0.444763	-0.766918	0.601433	0.913408	1.47922	0.291199	0.80938	2.24614	4.74412	0.271589	1
ENSMUSG00000016283	protein_coding	H2-M2	histocompatibility 2, M region locus 2 [Source:MGI Symbol;Acc:MGI:95914]	-3.48261	1.81854	0.254404	0.458999	-0.422776	0.768354	0.884234	0.566438	0.706278	0.96133	2.80775	0.0882496	0.668013	2.24131	4.72826	0.245492	1
ENSMUSG00000043110	protein_coding	Lrrn4	leucine rich repeat neuronal 4 [Source:MGI Symbol;Acc:MGI:2445154]	-1.55441	-1.91641	0.000434258	0.00300705	-4.15618	5.27395e-09	5.8069e-08	-2.01935	0.0320035	0.351002	0.220428	0.598878	0.957071	2.23978	4.72324	0.0297345	0.933455
ENSMUSG00000081382	pseudogene	Rpl18-ps1	ribosomal protein L18, pseudogene 1 [Source:MGI Symbol;Acc:MGI:98018]	-3.43312	0.86742	0.554489	0.738601	-1.36798	0.330173	0.477262	-0.836663	0.575974	0.901044	1.39874	0.317723	0.823044	2.2354	4.70893	0.274145	1
ENSMUSG00000079965	pseudogene	Gm14853	predicted gene 14853 [Source:MGI Symbol;Acc:MGI:3708095]	-3.63074	1.9701	0.22811	0.433785	-0.263484	0.859917	0.954779	0.0132403	0.992135	1	2.24682	0.186871	0.788505	2.23358	4.703	0.263101	1
ENSMUSG00000092475	ncrna_host	9930038K12Rik	RIKEN cDNA 9930038K12 gene [Source:MGI Symbol;Acc:MGI:2443211]	-3.63074	1.9701	0.22811	0.433785	-0.263484	0.859917	0.954779	0.0132403	0.992135	1	2.24682	0.186871	0.788505	2.23358	4.703	0.263101	1
ENSMUSG00000047495	protein_coding	Dlgap2	discs, large (Drosophila) homolog-associated protein 2 [Source:MGI Symbol;Acc:MGI:2443181]	-3.12814	2.71573	0.0115473	0.0474433	0.483016	0.676455	0.807756	-1.3645	0.126328	0.583919	0.868212	0.526684	0.922685	2.23271	4.70016	0.195749	1
ENSMUSG00000058794	protein_coding	Nfe2	nuclear factor, erythroid derived 2 [Source:MGI Symbol;Acc:MGI:97308]	-3.21147	-1.34913	0.190296	0.385547	-3.57953	0.0196611	0.0552001	-2.68302	0.0975929	0.551733	-0.452618	0.623755	0.963583	2.2304	4.69264	0.170765	1
ENSMUSG00000040525	protein_coding	Cblc	Casitas B-lineage lymphoma c [Source:MGI Symbol;Acc:MGI:1931457]	-3.06373	1.30524	0.219618	0.428024	-0.925092	0.33609	0.483839	-0.747324	0.451238	0.82447	1.48301	0.152301	0.764256	2.23033	4.69241	0.120062	0.975637
ENSMUSG00000024575	protein_coding	Pde6a	phosphodiesterase 6A, cGMP-specific, rod, alpha [Source:MGI Symbol;Acc:MGI:97524]	-2.92393	2.17669	0.128607	0.292531	-0.0485217	0.951465	1	0.38536	0.762328	0.985118	2.61058	0.0681746	0.623407	2.22522	4.67581	0.219559	1
ENSMUSG00000019762	protein_coding	Iyd	iodotyrosine deiodinase [Source:MGI Symbol;Acc:MGI:1917587]	-3.33477	2.24201	0.0655903	0.182423	0.0208463	0.985775	1	-2.18822	0.0738984	0.493646	0.0329447	0.986216	1	2.22116	4.6627	0.331391	1
ENSMUSG00000054568	protein_coding	Dub1	deubiquitinating enzyme 1 [Source:MGI Symbol;Acc:MGI:107699]	-3.17017	1.65364	0.186688	0.379922	-0.566104	0.673193	0.805219	-1.54848	0.223309	0.671714	0.67126	0.613853	0.960507	2.21974	4.65811	0.238285	1
ENSMUSG00000027505	protein_coding	1700029J11Rik	RIKEN cDNA 1700029J11 gene [Source:MGI Symbol;Acc:MGI:1923676]	-2.57585	2.39054	0.0121107	0.0491486	0.171759	0.818082	0.922697	-0.22305	0.761162	0.984611	1.99573	0.0445306	0.527065	2.21878	4.65499	0.0701953	0.975637
ENSMUSG00000022286	protein_coding	Grhl2	grainyhead-like 2 (Drosophila) [Source:MGI Symbol;Acc:MGI:2182543]	-3.52696	-1.62452	0.588131	0.767252	-3.84246	0.318389	0.464204	-0.00413751	0.999988	1	2.21381	0.605606	0.957687	2.21795	4.6523	0.999629	1
ENSMUSG00000058812	protein_coding	0610039K10Rik	RIKEN cDNA 0610039K10 gene [Source:MGI Symbol;Acc:MGI:1915636]	-3.21629	1.32627	0.284248	0.472147	-0.886166	0.569746	0.718618	-2.34168	0.086508	0.528931	-0.129245	0.911832	1	2.21243	4.63456	0.27523	1
ENSMUSG00000031603	protein_coding	Fgf20	fibroblast growth factor 20 [Source:MGI Symbol;Acc:MGI:1891346]	-3.63376	0.29549	0.846938	0.966319	-1.91424	0.247459	0.406809	-1.96997	0.236425	0.671714	0.239757	0.883117	1	2.20973	4.62588	0.277488	1
ENSMUSG00000041708	protein_coding	Mpped1	metallophosphoesterase domain containing 1 [Source:MGI Symbol;Acc:MGI:106316]	-3.63376	0.29549	0.846938	0.966319	-1.91424	0.247459	0.406809	-1.96997	0.236425	0.671714	0.239757	0.883117	1	2.20973	4.62588	0.277488	1
ENSMUSG00000042414	protein_coding	Prdm14	PR domain containing 14 [Source:MGI Symbol;Acc:MGI:3588194]	-3.63376	0.29549	0.846938	0.966319	-1.91424	0.247459	0.406809	-1.96997	0.236425	0.671714	0.239757	0.883117	1	2.20973	4.62588	0.277488	1
ENSMUSG00000085757	lincRNA	1700019B21Rik	RIKEN cDNA 1700019B21 gene [Source:MGI Symbol;Acc:MGI:1922795]	-3.63376	0.29549	0.846938	0.966319	-1.91424	0.247459	0.406809	-1.96997	0.236425	0.671714	0.239757	0.883117	1	2.20973	4.62588	0.277488	1
ENSMUSG00000087364	antisense	Gm13398	predicted gene 13398 [Source:MGI Symbol;Acc:MGI:3652315]	-2.91191	4.41559	0.00328258	0.016921	2.20798	0.0420474	0.104435	0.321193	0.753633	0.981319	2.5288	0.115002	0.712227	2.2076	4.61907	0.167582	1
ENSMUSG00000004296	protein_coding	Il12b	interleukin 12b [Source:MGI Symbol;Acc:MGI:96540]	-3.53174	0.467143	0.971162	1	-1.7381	0.407617	0.559922	-2.73639	0.342186	0.730105	-0.531154	0.931491	1	2.20524	4.61151	0.506355	1
ENSMUSG00000092131	antisense	BC050972	cDNA sequence BC050972 [Source:MGI Symbol;Acc:MGI:3039596]	-3.42962	2.5846	0.127024	0.290901	0.384972	0.801629	0.909657	0.458905	0.733654	0.973636	2.65854	0.115408	0.712646	2.19963	4.59362	0.223789	1
ENSMUSG00000007944	protein_coding	Ttc9b	tetratricopeptide repeat domain 9B [Source:MGI Symbol;Acc:MGI:1920282]	-3.22857	1.11791	0.418942	0.614318	-1.0782	0.486868	0.640633	-2.17585	0.150737	0.615512	0.0202609	0.979354	1	2.19611	4.58241	0.309835	1
ENSMUSG00000047641	protein_coding	Krt83	keratin 83 [Source:MGI Symbol;Acc:MGI:3665486]	-3.3973	2.47269	0.128226	0.292402	0.281574	0.814622	0.920024	0.331584	0.806753	1	2.5227	0.112166	0.708292	2.19111	4.56658	0.211526	1
ENSMUSG00000027902	protein_coding	BC051070	cDNA sequence BC051070 [Source:MGI Symbol;Acc:MGI:2682303]	-3.29524	3.88757	0.00688912	0.031116	1.70278	0.157813	0.295556	-0.35761	0.689401	0.954596	1.82718	0.238804	0.802828	2.18479	4.54662	0.213876	1
ENSMUSG00000031382	protein_coding	Asb11	ankyrin repeat and SOCS box-containing 11 [Source:MGI Symbol;Acc:MGI:1916104]	-2.91459	4.03191	0.00394155	0.019681	1.85502	0.0199524	0.0559106	0.758567	0.271999	0.672384	2.93545	0.0522702	0.561438	2.17689	4.52177	0.135781	0.991466
ENSMUSG00000039092	protein_coding	Sptlc3	serine palmitoyltransferase, long chain base subunit 3 [Source:MGI Symbol;Acc:MGI:2444678]	1.15608	-2.47874	1.05427e-10	2.76733e-09	-4.65387	5.26434e-23	2.59597e-21	-2.12907	4.03493e-05	0.00578709	0.046055	0.890609	1	2.17513	4.51626	0.000462924	0.458903
ENSMUSG00000032081	protein_coding	Apoc3	apolipoprotein C-III [Source:MGI Symbol;Acc:MGI:88055]	-1.6036	-2.24023	0.000523766	0.00354083	-4.41514	1.85233e-10	2.51532e-09	-1.31446	0.214912	0.671714	0.86045	0.0448029	0.529147	2.17491	4.51557	0.0611966	0.975637
ENSMUSG00000082465	pseudogene	Rps6-ps3	ribosomal protein S6, pseudogene 3 [Source:MGI Symbol;Acc:MGI:3643565]	-3.21835	0.852672	0.373658	0.566659	-1.32194	0.301991	0.453842	-2.01629	0.0841189	0.521029	0.158322	0.882548	1	2.17461	4.51464	0.175859	1
ENSMUSG00000044279	protein_coding	Crb3	crumbs homolog 3 (Drosophila) [Source:MGI Symbol;Acc:MGI:2670904]	-3.53171	-1.46396	0.583124	0.763148	-3.63809	0.319453	0.465384	0.00544517	0.999993	1	2.17958	0.660924	0.97318	2.17414	4.51316	1	1
ENSMUSG00000082513	pseudogene	Gm15374	predicted gene 15374 [Source:MGI Symbol;Acc:MGI:3707463]	-3.49015	-1.48087	0.573571	0.755534	-3.65191	0.310169	0.455091	-0.000648798	0.999989	1	2.17039	0.657161	0.972688	2.17104	4.50349	1	1
ENSMUSG00000051860	protein_coding	Samd7	sterile alpha motif domain containing 7 [Source:MGI Symbol;Acc:MGI:1923203]	-3.48285	-1.74977	0.268416	0.464141	-3.92016	0.00771808	0.0247466	0.026726	1	1	2.19712	0.0591791	0.589112	2.1704	4.50147	0.999832	1
ENSMUSG00000087621	lincRNA	1700003G18Rik	RIKEN cDNA 1700003G18 gene [Source:MGI Symbol;Acc:MGI:1916600]	-3.33935	-1.50573	0.215982	0.422947	-3.67601	0.0149234	0.043643	-1.87829	0.238678	0.671714	0.291987	0.745329	1	2.17028	4.50111	0.221681	1
ENSMUSG00000072731	protein_coding	Gm3715	predicted gene 3715 [Source:MGI Symbol;Acc:MGI:3781891]	-2.76627	1.41708	0.139841	0.308441	-0.745768	0.393629	0.545384	-0.688374	0.435165	0.813673	1.47448	0.121443	0.722109	2.16285	4.47799	0.0970735	0.975637
ENSMUSG00000073117	protein_coding	Gm7347	predicted gene 7347 [Source:MGI Symbol;Acc:MGI:3645983]	-2.89605	0.9815	0.215351	0.422123	-1.17997	0.264433	0.419848	-2.0586	0.0292582	0.33837	0.102874	0.909803	1	2.16147	4.47371	0.103297	0.975637
ENSMUSG00000020867	protein_coding	Spata20	spermatogenesis associated 20 [Source:MGI Symbol;Acc:MGI:2183449]	-2.98199	2.65758	0.0318154	0.105128	0.500302	0.637465	0.776623	-0.553056	0.600669	0.913052	1.60423	0.23182	0.802828	2.15728	4.46074	0.201118	1
ENSMUSG00000059864	protein_coding	Olfr1393	olfactory receptor 1393 [Source:MGI Symbol;Acc:MGI:3031227]	-3.25891	2.64724	0.116536	0.274916	0.492921	0.716428	0.840306	1.36968	0.322666	0.711974	3.524	0.0372128	0.50197	2.15432	4.45158	0.208885	1
ENSMUSG00000029360	protein_coding	Gm9754	predicted gene 9754 [Source:MGI Symbol;Acc:MGI:3704256]	-2.48686	0.28697	0.766371	0.906053	-1.86474	0.047707	0.115473	-0.843767	0.389874	0.773894	1.30794	0.145499	0.754392	2.15171	4.44353	0.105928	0.975637
ENSMUSG00000085511	antisense	Gm11738	predicted gene 11738 [Source:MGI Symbol;Acc:MGI:3650365]	-3.42898	1.3478	0.341689	0.531021	-0.784016	0.593018	0.739092	-1.3771	0.330451	0.718823	0.754713	0.608213	0.958189	2.13181	4.38268	0.298139	1
ENSMUSG00000086007	lincRNA	1700057H21Rik	RIKEN cDNA 1700057H21 gene [Source:MGI Symbol;Acc:MGI:1920625]	-3.58068	2.47316	0.131491	0.296006	0.342857	0.84075	0.939858	-0.682223	0.650812	0.935996	1.44808	0.31632	0.822204	2.1303	4.37809	0.273276	1
ENSMUSG00000058492	pseudogene	Scp2-ps2	sterol carrier protein 2, pseudogene 2 [Source:MGI Symbol;Acc:MGI:107679]	-2.40193	0.547206	0.559714	0.743349	-1.57855	0.0822037	0.179687	-0.869913	0.381617	0.767009	1.25584	0.147084	0.754392	2.12575	4.36431	0.103611	0.975637
ENSMUSG00000063704	protein_coding	Mapk15	mitogen-activated protein kinase 15 [Source:MGI Symbol;Acc:MGI:2652894]	-2.57606	2.34169	0.00652514	0.0298184	0.217199	0.734593	0.85535	-0.206623	0.735363	0.974591	1.91787	0.0346604	0.488755	2.12449	4.3605	0.0526853	0.975637
ENSMUSG00000085180	lincRNA	AI838599	expressed sequence AI838599 [Source:MGI Symbol;Acc:MGI:3510989]	-1.94639	0.276424	0.738827	0.884593	-1.84243	0.0194299	0.0546559	-0.603356	0.47964	0.843367	1.5155	0.041441	0.519566	2.11885	4.34348	0.0627778	0.975637
ENSMUSG00000038663	protein_coding	Fsd2	fibronectin type III and SPRY domain containing 2 [Source:MGI Symbol;Acc:MGI:2444310]	-0.896389	-2.98861	3.62011e-09	7.56569e-08	-5.10314	5.24344e-17	1.51597e-15	-1.72051	0.0787409	0.507606	0.394014	0.235655	0.802828	2.11452	4.33047	0.041168	0.975637
ENSMUSG00000026729	protein_coding	4930562F07Rik	RIKEN cDNA 4930562F07 gene [Source:MGI Symbol;Acc:MGI:1922505]	-3.37937	0.529621	0.73835	0.884312	-1.57801	0.297885	0.449541	-0.509344	0.73873	0.976334	1.59829	0.306375	0.817387	2.10764	4.30984	0.354386	1
ENSMUSG00000032496	protein_coding	Ltf	lactotransferrin [Source:MGI Symbol;Acc:MGI:96837]	-3.40184	-0.0961961	1	1	-2.20336	0.103485	0.215843	1.76201	0.278023	0.678712	3.86917	0.0159849	0.355392	2.10716	4.30843	1	1
ENSMUSG00000033316	protein_coding	Galnt9	UDP-N-acetyl-alpha-D-galactosamine:polypeptide N-acetylgalactosaminyltransferase 9 [Source:MGI Symbol;Acc:MGI:2677965]	-3.2135	1.17801	0.410905	0.605482	-0.92749	0.503505	0.656961	-1.00136	0.476504	0.841358	1.10414	0.447877	0.88071	2.1055	4.30346	0.292476	1
ENSMUSG00000006764	protein_coding	Tph2	tryptophan hydroxylase 2 [Source:MGI Symbol;Acc:MGI:2651811]	-3.08627	1.53729	0.157986	0.335897	-0.567347	0.597577	0.742808	-0.909157	0.376363	0.762033	1.19548	0.301322	0.815819	2.10464	4.30089	0.173089	1
ENSMUSG00000082530	pseudogene	Gm12168	predicted gene 12168 [Source:MGI Symbol;Acc:MGI:3650839]	-3.05024	2.05802	0.078571	0.208534	-0.0446995	0.958775	1	-0.0355937	0.968041	1	2.06713	0.0780555	0.647091	2.10272	4.29519	0.149441	0.998721
ENSMUSG00000083374	pseudogene	Gm11449	predicted gene 11449 [Source:MGI Symbol;Acc:MGI:3651346]	-3.12409	0.448637	0.810698	0.940422	-1.65383	0.269257	0.42466	-1.00211	0.510986	0.864664	1.10035	0.529103	0.924118	2.10247	4.29443	0.365954	1
ENSMUSG00000047642	protein_coding	D930020B18Rik	RIKEN cDNA D930020B18 gene [Source:MGI Symbol;Acc:MGI:2442001]	-3.52683	2.75955	0.309912	0.500816	0.65758	0.846294	0.943605	-0.323254	0.950645	1	1.77872	0.459249	0.888696	2.10197	4.29296	0.559931	1
ENSMUSG00000058741	protein_coding	Prr19	proline rich 19 [Source:MGI Symbol;Acc:MGI:3648539]	-3.13716	2.0489	0.0984337	0.245293	-0.0519447	0.962809	1	-0.383367	0.702145	0.959377	1.71748	0.182782	0.788505	2.10084	4.2896	0.193685	1
ENSMUSG00000074206	protein_coding	Adh6b	alcohol dehydrogenase 6B (class V) [Source:MGI Symbol;Acc:MGI:2446626]	-1.16995	-5.33676	9.56246e-13	3.35742e-11	-7.42989	5.62639e-16	1.44573e-14	-1.91952	0.234218	0.671714	0.173605	0.640018	0.96693	2.09312	4.2667	0.217324	1
ENSMUSG00000090675	protein_coding	Olfr111	olfactory receptor 111 [Source:MGI Symbol;Acc:MGI:2177494]	-3.39562	-1.11036	0.72627	0.875146	-3.20231	0.178081	0.32403	-1.88384	0.362077	0.74879	0.208102	0.919066	1	2.09194	4.26322	0.442624	1
ENSMUSG00000086008	lincRNA	Gm8817	predicted gene 8817 [Source:MGI Symbol;Acc:MGI:3648637]	-3.02362	2.73421	0.00927323	0.0396589	0.649168	0.498255	0.651654	-0.681114	0.383035	0.768616	1.40392	0.270878	0.806241	2.08504	4.24286	0.16542	1
ENSMUSG00000090104	antisense	Gm16241	predicted gene 16241 [Source:MGI Symbol;Acc:MGI:3801907]	-3.25634	0.792387	0.563934	0.747095	-1.28575	0.229699	0.386869	-0.0479047	0.971372	1	2.03023	0.0870063	0.664555	2.07813	4.22261	0.251136	1
ENSMUSG00000092557	pseudogene	Gm8696	predicted gene 8696 [Source:MGI Symbol;Acc:MGI:3642963]	-2.98837	4.70361	0.000698282	0.00452543	2.62725	0.0215266	0.0596891	-0.220381	0.787169	0.995599	1.85598	0.238634	0.802828	2.07636	4.21741	0.226035	1
ENSMUSG00000050423	protein_coding	Ppp1r3g	protein phosphatase 1, regulatory (inhibitor) subunit 3G [Source:MGI Symbol;Acc:MGI:1923737]	-2.2427	3.2071	5.16128e-05	0.000462848	1.13139	0.0798588	0.175269	-0.425933	0.42266	0.80274	1.64978	0.0867704	0.663909	2.07571	4.21553	0.0590204	0.975637
ENSMUSG00000072999	protein_coding	Gm15401	predicted gene 15401 [Source:MGI Symbol;Acc:MGI:3642201]	-1.68936	-1.04218	0.0947467	0.239254	-3.11713	9.32587e-06	6.04048e-05	-1.44625	0.0839626	0.521029	0.628702	0.236062	0.802828	2.07495	4.21331	0.0369058	0.963031
ENSMUSG00000068252	protein_coding	Apol7b	apolipoprotein L 7b [Source:MGI Symbol;Acc:MGI:3583950]	-3.34184	-1.5398	0.225923	0.431438	-3.61432	0.0199806	0.0559754	-1.88438	0.241716	0.671714	0.190148	0.841239	1	2.07453	4.21207	0.239658	1
ENSMUSG00000027273	protein_coding	Snap25	synaptosomal-associated protein 25 [Source:MGI Symbol;Acc:MGI:98331]	-3.2703	0.038703	0.974695	1	-2.03544	0.0858904	0.186519	-0.91971	0.511212	0.864664	1.15443	0.283433	0.806241	2.07414	4.21093	0.250957	1
ENSMUSG00000001168	protein_coding	Oas1h	2'-5' oligoadenylate synthetase 1H [Source:MGI Symbol;Acc:MGI:2180853]	-3.74431	1.95107	0.224673	0.429912	-0.118596	0.999989	1	-1.82214	0.271218	0.671714	0.247529	0.999972	1	2.06967	4.1979	1	1
ENSMUSG00000009216	protein_coding	Fam163b	family with sequence similarity 163, member B [Source:MGI Symbol;Acc:MGI:1926106]	-3.74431	1.95107	0.224673	0.429912	-0.118596	0.999989	1	-1.82214	0.271218	0.671714	0.247529	0.999972	1	2.06967	4.1979	1	1
ENSMUSG00000013653	protein_coding	1810065E05Rik	RIKEN cDNA 1810065E05 gene [Source:MGI Symbol;Acc:MGI:1917114]	-3.74431	1.95107	0.224673	0.429912	-0.118596	0.999989	1	-1.82214	0.271218	0.671714	0.247529	0.999972	1	2.06967	4.1979	1	1
ENSMUSG00000019146	protein_coding	Cacng2	calcium channel, voltage-dependent, gamma subunit 2 [Source:MGI Symbol;Acc:MGI:1316660]	-3.74431	1.95107	0.224673	0.429912	-0.118596	0.999989	1	-1.82214	0.271218	0.671714	0.247529	0.999972	1	2.06967	4.1979	1	1
ENSMUSG00000020229	protein_coding	Slc5a4a	solute carrier family 5, member 4a [Source:MGI Symbol;Acc:MGI:1927848]	-3.74431	1.95107	0.224673	0.429912	-0.118596	0.999989	1	-1.82214	0.271218	0.671714	0.247529	0.999972	1	2.06967	4.1979	1	1
ENSMUSG00000023093	protein_coding	Gm7257	predicted gene 7257 [Source:MGI Symbol;Acc:MGI:3647831]	-3.74431	1.95107	0.224673	0.429912	-0.118596	0.999989	1	-1.82214	0.271218	0.671714	0.247529	0.999972	1	2.06967	4.1979	1	1
ENSMUSG00000024105	protein_coding	9130404H23Rik	RIKEN cDNA 9130404H23 gene [Source:MGI Symbol;Acc:MGI:1921806]	-3.74431	1.95107	0.224673	0.429912	-0.118596	0.999989	1	-1.82214	0.271218	0.671714	0.247529	0.999972	1	2.06967	4.1979	1	1
ENSMUSG00000026246	protein_coding	Alppl2	alkaline phosphatase, placental-like 2 [Source:MGI Symbol;Acc:MGI:108009]	-3.74431	1.95107	0.224673	0.429912	-0.118596	0.999989	1	-1.82214	0.271218	0.671714	0.247529	0.999972	1	2.06967	4.1979	1	1
ENSMUSG00000026572	protein_coding	Tbx19	T-box 19 [Source:MGI Symbol;Acc:MGI:1891158]	-3.74431	1.95107	0.224673	0.429912	-0.118596	0.999989	1	-1.82214	0.271218	0.671714	0.247529	0.999972	1	2.06967	4.1979	1	1
ENSMUSG00000026963	protein_coding	Tmem210	transmembrane protein 210 [Source:MGI Symbol;Acc:MGI:1925467]	-3.74431	1.95107	0.224673	0.429912	-0.118596	0.999989	1	-1.82214	0.271218	0.671714	0.247529	0.999972	1	2.06967	4.1979	1	1
ENSMUSG00000027225	protein_coding	Duoxa2	dual oxidase maturation factor 2 [Source:MGI Symbol;Acc:MGI:1914061]	-3.74431	1.95107	0.224673	0.429912	-0.118596	0.999989	1	-1.82214	0.271218	0.671714	0.247529	0.999972	1	2.06967	4.1979	1	1
ENSMUSG00000027270	protein_coding	6330527O06Rik	RIKEN cDNA 6330527O06 gene [Source:MGI Symbol;Acc:MGI:1923411]	-3.74431	1.95107	0.224673	0.429912	-0.118596	0.999989	1	-1.82214	0.271218	0.671714	0.247529	0.999972	1	2.06967	4.1979	1	1
ENSMUSG00000027568	protein_coding	Ntsr1	neurotensin receptor 1 [Source:MGI Symbol;Acc:MGI:97386]	-3.74431	1.95107	0.224673	0.429912	-0.118596	0.999989	1	-1.82214	0.271218	0.671714	0.247529	0.999972	1	2.06967	4.1979	1	1
ENSMUSG00000030909	protein_coding	Anks4b	ankyrin repeat and sterile alpha motif domain containing 4B [Source:MGI Symbol;Acc:MGI:1919324]	-3.74431	1.95107	0.224673	0.429912	-0.118596	0.999989	1	-1.82214	0.271218	0.671714	0.247529	0.999972	1	2.06967	4.1979	1	1
ENSMUSG00000031372	protein_coding	Trex2	three prime repair exonuclease 2 [Source:MGI Symbol;Acc:MGI:1346343]	-3.74431	1.95107	0.224673	0.429912	-0.118596	0.999989	1	-1.82214	0.271218	0.671714	0.247529	0.999972	1	2.06967	4.1979	1	1
ENSMUSG00000031430	protein_coding	Vsig1	V-set and immunoglobulin domain containing 1 [Source:MGI Symbol;Acc:MGI:1926039]	-3.74431	1.95107	0.224673	0.429912	-0.118596	0.999989	1	-1.82214	0.271218	0.671714	0.247529	0.999972	1	2.06967	4.1979	1	1
ENSMUSG00000032473	protein_coding	Cldn18	claudin 18 [Source:MGI Symbol;Acc:MGI:1929209]	-3.74431	1.95107	0.224673	0.429912	-0.118596	0.999989	1	-1.82214	0.271218	0.671714	0.247529	0.999972	1	2.06967	4.1979	1	1
ENSMUSG00000033737	protein_coding	Fndc3c1	fibronectin type III domain containing 3C1 [Source:MGI Symbol;Acc:MGI:2685630]	-3.74431	1.95107	0.224673	0.429912	-0.118596	0.999989	1	-1.82214	0.271218	0.671714	0.247529	0.999972	1	2.06967	4.1979	1	1
ENSMUSG00000033963	protein_coding	4931417G12Rik	RIKEN cDNA 4931417G12 gene [Source:MGI Symbol;Acc:MGI:1918229]	-3.74431	1.95107	0.224673	0.429912	-0.118596	0.999989	1	-1.82214	0.271218	0.671714	0.247529	0.999972	1	2.06967	4.1979	1	1
ENSMUSG00000035638	protein_coding	Muc20	mucin 20 [Source:MGI Symbol;Acc:MGI:2385039]	-3.74431	1.95107	0.224673	0.429912	-0.118596	0.999989	1	-1.82214	0.271218	0.671714	0.247529	0.999972	1	2.06967	4.1979	1	1
ENSMUSG00000036510	protein_coding	Cdh8	cadherin 8 [Source:MGI Symbol;Acc:MGI:107434]	-3.74431	1.95107	0.224673	0.429912	-0.118596	0.999989	1	-1.82214	0.271218	0.671714	0.247529	0.999972	1	2.06967	4.1979	1	1
ENSMUSG00000038997	protein_coding	Asb17	ankyrin repeat and SOCS box-containing 17 [Source:MGI Symbol;Acc:MGI:1914022]	-3.74431	1.95107	0.224673	0.429912	-0.118596	0.999989	1	-1.82214	0.271218	0.671714	0.247529	0.999972	1	2.06967	4.1979	1	1
ENSMUSG00000041750	protein_coding	Cd1d2	CD1d2 antigen [Source:MGI Symbol;Acc:MGI:107675]	-3.74431	1.95107	0.224673	0.429912	-0.118596	0.999989	1	-1.82214	0.271218	0.671714	0.247529	0.999972	1	2.06967	4.1979	1	1
ENSMUSG00000042894	protein_coding	Olfr1260	olfactory receptor 1260 [Source:MGI Symbol;Acc:MGI:3031094]	-3.74431	1.95107	0.224673	0.429912	-0.118596	0.999989	1	-1.82214	0.271218	0.671714	0.247529	0.999972	1	2.06967	4.1979	1	1
ENSMUSG00000043453	protein_coding	Magea10	melanoma antigen family A, 10 [Source:MGI Symbol;Acc:MGI:3588211]	-3.74431	1.95107	0.224673	0.429912	-0.118596	0.999989	1	-1.82214	0.271218	0.671714	0.247529	0.999972	1	2.06967	4.1979	1	1
ENSMUSG00000044819	protein_coding	Oxgr1	oxoglutarate (alpha-ketoglutarate) receptor 1 [Source:MGI Symbol;Acc:MGI:2685145]	-3.74431	1.95107	0.224673	0.429912	-0.118596	0.999989	1	-1.82214	0.271218	0.671714	0.247529	0.999972	1	2.06967	4.1979	1	1
ENSMUSG00000045004	protein_coding	Spata21	spermatogenesis associated 21 [Source:MGI Symbol;Acc:MGI:3607787]	-3.74431	1.95107	0.224673	0.429912	-0.118596	0.999989	1	-1.82214	0.271218	0.671714	0.247529	0.999972	1	2.06967	4.1979	1	1
ENSMUSG00000045378	protein_coding	Pxt1	peroxisomal, testis specific 1 [Source:MGI Symbol;Acc:MGI:1916557]	-3.74431	1.95107	0.224673	0.429912	-0.118596	0.999989	1	-1.82214	0.271218	0.671714	0.247529	0.999972	1	2.06967	4.1979	1	1
ENSMUSG00000047490	protein_coding	4932411E22Rik	RIKEN cDNA 4932411E22 gene [Source:MGI Symbol;Acc:MGI:3045332]	-3.74431	1.95107	0.224673	0.429912	-0.118596	0.999989	1	-1.82214	0.271218	0.671714	0.247529	0.999972	1	2.06967	4.1979	1	1
ENSMUSG00000048191	protein_coding	Muc6	mucin 6, gastric [Source:MGI Symbol;Acc:MGI:2663233]	-3.74431	1.95107	0.224673	0.429912	-0.118596	0.999989	1	-1.82214	0.271218	0.671714	0.247529	0.999972	1	2.06967	4.1979	1	1
ENSMUSG00000048528	protein_coding	Nkx1-2	NK1 transcription factor related, locus 2 (Drosophila) [Source:MGI Symbol;Acc:MGI:104806]	-3.74431	1.95107	0.224673	0.429912	-0.118596	0.999989	1	-1.82214	0.271218	0.671714	0.247529	0.999972	1	2.06967	4.1979	1	1
ENSMUSG00000048699	protein_coding	4732456N10Rik	RIKEN cDNA 4732456N10 gene [Source:MGI Symbol;Acc:MGI:3045312]	-3.74431	1.95107	0.224673	0.429912	-0.118596	0.999989	1	-1.82214	0.271218	0.671714	0.247529	0.999972	1	2.06967	4.1979	1	1
ENSMUSG00000049387	protein_coding	Cox7b2	cytochrome c oxidase subunit VIIb2 [Source:MGI Symbol;Acc:MGI:1925424]	-3.74431	1.95107	0.224673	0.429912	-0.118596	0.999989	1	-1.82214	0.271218	0.671714	0.247529	0.999972	1	2.06967	4.1979	1	1
ENSMUSG00000053044	protein_coding	Cd8b1	CD8 antigen, beta chain 1 [Source:MGI Symbol;Acc:MGI:88347]	-3.74431	1.95107	0.224673	0.429912	-0.118596	0.999989	1	-1.82214	0.271218	0.671714	0.247529	0.999972	1	2.06967	4.1979	1	1
ENSMUSG00000056605	protein_coding	Krt72-ps	keratin 72, pseudogene [Source:MGI Symbol;Acc:MGI:2146034]	-3.74431	1.95107	0.224673	0.429912	-0.118596	0.999989	1	-1.82214	0.271218	0.671714	0.247529	0.999972	1	2.06967	4.1979	1	1
ENSMUSG00000056872	pseudogene	Gm10011	predicted gene 10011 [Source:MGI Symbol;Acc:MGI:3708747]	-3.74431	1.95107	0.224673	0.429912	-0.118596	0.999989	1	-1.82214	0.271218	0.671714	0.247529	0.999972	1	2.06967	4.1979	1	1
ENSMUSG00000057499	protein_coding	Gm6177	predicted gene 6177 [Source:MGI Symbol;Acc:MGI:3643753]	-3.74431	1.95107	0.224673	0.429912	-0.118596	0.999989	1	-1.82214	0.271218	0.671714	0.247529	0.999972	1	2.06967	4.1979	1	1
ENSMUSG00000058659	protein_coding	Olfr58	olfactory receptor 58 [Source:MGI Symbol;Acc:MGI:1333790]	-3.74431	1.95107	0.224673	0.429912	-0.118596	0.999989	1	-1.82214	0.271218	0.671714	0.247529	0.999972	1	2.06967	4.1979	1	1
ENSMUSG00000059481	protein_coding	Plg	plasminogen [Source:MGI Symbol;Acc:MGI:97620]	-3.74431	1.95107	0.224673	0.429912	-0.118596	0.999989	1	-1.82214	0.271218	0.671714	0.247529	0.999972	1	2.06967	4.1979	1	1
ENSMUSG00000059657	protein_coding	Stfa2l1	stefin A2 like 1 [Source:MGI Symbol;Acc:MGI:3524944]	-3.74431	1.95107	0.224673	0.429912	-0.118596	0.999989	1	-1.82214	0.271218	0.671714	0.247529	0.999972	1	2.06967	4.1979	1	1
ENSMUSG00000060461	protein_coding	Dppa5a	developmental pluripotency associated 5A [Source:MGI Symbol;Acc:MGI:101800]	-3.74431	1.95107	0.224673	0.429912	-0.118596	0.999989	1	-1.82214	0.271218	0.671714	0.247529	0.999972	1	2.06967	4.1979	1	1
ENSMUSG00000063935	protein_coding	Zar1	zygote arrest 1 [Source:MGI Symbol;Acc:MGI:2180337]	-3.74431	1.95107	0.224673	0.429912	-0.118596	0.999989	1	-1.82214	0.271218	0.671714	0.247529	0.999972	1	2.06967	4.1979	1	1
ENSMUSG00000064655	snoRNA	SNORA55	Small nucleolar RNA SNORA55 [Source:RFAM;Acc:RF00431]	-3.74431	1.95107	0.224673	0.429912	-0.118596	0.999989	1	-1.82214	0.271218	0.671714	0.247529	0.999972	1	2.06967	4.1979	1	1
ENSMUSG00000065232	snRNA	U2	U2 spliceosomal RNA [Source:RFAM;Acc:RF00004]	-3.74431	1.95107	0.224673	0.429912	-0.118596	0.999989	1	-1.82214	0.271218	0.671714	0.247529	0.999972	1	2.06967	4.1979	1	1
ENSMUSG00000068969	protein_coding	Rpl32-ps	ribosomal protein L32, pseudogene [Source:MGI Symbol;Acc:MGI:98039]	-3.74431	1.95107	0.224673	0.429912	-0.118596	0.999989	1	-1.82214	0.271218	0.671714	0.247529	0.999972	1	2.06967	4.1979	1	1
ENSMUSG00000069307	protein_coding	Hist1h2bq	histone cluster 1, H2bq [Source:MGI Symbol;Acc:MGI:3702051]	-3.74431	1.95107	0.224673	0.429912	-0.118596	0.999989	1	-1.82214	0.271218	0.671714	0.247529	0.999972	1	2.06967	4.1979	1	1
ENSMUSG00000069867	protein_coding	Pabpn1l	poly(A)binding protein nuclear 1-like [Source:MGI Symbol;Acc:MGI:2685954]	-3.74431	1.95107	0.224673	0.429912	-0.118596	0.999989	1	-1.82214	0.271218	0.671714	0.247529	0.999972	1	2.06967	4.1979	1	1
ENSMUSG00000069890	pseudogene	1700024J04Rik	RIKEN cDNA 1700024J04 gene [Source:MGI Symbol;Acc:MGI:1919098]	-3.74431	1.95107	0.224673	0.429912	-0.118596	0.999989	1	-1.82214	0.271218	0.671714	0.247529	0.999972	1	2.06967	4.1979	1	1
ENSMUSG00000072188	protein_coding	Gm10354	predicted gene 10354 [Source:MGI Symbol;Acc:MGI:3809109]	-3.74431	1.95107	0.224673	0.429912	-0.118596	0.999989	1	-1.82214	0.271218	0.671714	0.247529	0.999972	1	2.06967	4.1979	1	1
ENSMUSG00000073529	lincRNA	F830208F22Rik	RIKEN cDNA F830208F22 gene [Source:MGI Symbol;Acc:MGI:3588261]	-3.74431	1.95107	0.224673	0.429912	-0.118596	0.999989	1	-1.82214	0.271218	0.671714	0.247529	0.999972	1	2.06967	4.1979	1	1
ENSMUSG00000073546	protein_coding	F730048M01Rik	RIKEN cDNA F730048M01 gene [Source:MGI Symbol;Acc:MGI:3604191]	-3.74431	1.95107	0.224673	0.429912	-0.118596	0.999989	1	-1.82214	0.271218	0.671714	0.247529	0.999972	1	2.06967	4.1979	1	1
ENSMUSG00000074655	protein_coding	Gm1527	predicted gene 1527 [Source:MGI Symbol;Acc:MGI:2686373]	-3.74431	1.95107	0.224673	0.429912	-0.118596	0.999989	1	-1.82214	0.271218	0.671714	0.247529	0.999972	1	2.06967	4.1979	1	1
ENSMUSG00000075124	protein_coding	Olfr1182	olfactory receptor 1182 [Source:MGI Symbol;Acc:MGI:3031370]	-3.74431	1.95107	0.224673	0.429912	-0.118596	0.999989	1	-1.82214	0.271218	0.671714	0.247529	0.999972	1	2.06967	4.1979	1	1
ENSMUSG00000076031	miRNA	AL645948.1		-3.74431	1.95107	0.224673	0.429912	-0.118596	0.999989	1	-1.82214	0.271218	0.671714	0.247529	0.999972	1	2.06967	4.1979	1	1
ENSMUSG00000079228	protein_coding	Gm4694	predicted gene 4694 [Source:MGI Symbol;Acc:MGI:3782874]	-3.74431	1.95107	0.224673	0.429912	-0.118596	0.999989	1	-1.82214	0.271218	0.671714	0.247529	0.999972	1	2.06967	4.1979	1	1
ENSMUSG00000079299	protein_coding	Klrb1	killer cell lectin-like receptor subfamily B member 1 [Source:MGI Symbol;Acc:MGI:96877]	-3.74431	1.95107	0.224673	0.429912	-0.118596	0.999989	1	-1.82214	0.271218	0.671714	0.247529	0.999972	1	2.06967	4.1979	1	1
ENSMUSG00000080134	lincRNA	Gm17516	predicted gene, 17516 [Source:MGI Symbol;Acc:MGI:4937150]	-3.74431	1.95107	0.224673	0.429912	-0.118596	0.999989	1	-1.82214	0.271218	0.671714	0.247529	0.999972	1	2.06967	4.1979	1	1
ENSMUSG00000081081	pseudogene	Gm14856	predicted gene 14856 [Source:MGI Symbol;Acc:MGI:3705357]	-3.74431	1.95107	0.224673	0.429912	-0.118596	0.999989	1	-1.82214	0.271218	0.671714	0.247529	0.999972	1	2.06967	4.1979	1	1
ENSMUSG00000081106	pseudogene	Gm7155	predicted gene 7155 [Source:MGI Symbol;Acc:MGI:3646473]	-3.74431	1.95107	0.224673	0.429912	-0.118596	0.999989	1	-1.82214	0.271218	0.671714	0.247529	0.999972	1	2.06967	4.1979	1	1
ENSMUSG00000081213	pseudogene	Gm11983	predicted gene 11983 [Source:MGI Symbol;Acc:MGI:3650519]	-3.74431	1.95107	0.224673	0.429912	-0.118596	0.999989	1	-1.82214	0.271218	0.671714	0.247529	0.999972	1	2.06967	4.1979	1	1
ENSMUSG00000081296	pseudogene	Gm12203	predicted gene 12203 [Source:MGI Symbol;Acc:MGI:3650182]	-3.74431	1.95107	0.224673	0.429912	-0.118596	0.999989	1	-1.82214	0.271218	0.671714	0.247529	0.999972	1	2.06967	4.1979	1	1
ENSMUSG00000081516	pseudogene	Gm12470	predicted gene 12470 [Source:MGI Symbol;Acc:MGI:3652113]	-3.74431	1.95107	0.224673	0.429912	-0.118596	0.999989	1	-1.82214	0.271218	0.671714	0.247529	0.999972	1	2.06967	4.1979	1	1
ENSMUSG00000081522	pseudogene	Gm13170	predicted gene 13170 [Source:MGI Symbol;Acc:MGI:3651095]	-3.74431	1.95107	0.224673	0.429912	-0.118596	0.999989	1	-1.82214	0.271218	0.671714	0.247529	0.999972	1	2.06967	4.1979	1	1
ENSMUSG00000081779	pseudogene	Gm5126	predicted pseudogene 5126 [Source:MGI Symbol;Acc:MGI:3649150]	-3.74431	1.95107	0.224673	0.429912	-0.118596	0.999989	1	-1.82214	0.271218	0.671714	0.247529	0.999972	1	2.06967	4.1979	1	1
ENSMUSG00000082162	pseudogene	Gm14701	predicted gene 14701 [Source:MGI Symbol;Acc:MGI:3644014]	-3.74431	1.95107	0.224673	0.429912	-0.118596	0.999989	1	-1.82214	0.271218	0.671714	0.247529	0.999972	1	2.06967	4.1979	1	1
ENSMUSG00000082431	pseudogene	Gm7110	predicted gene 7110 [Source:MGI Symbol;Acc:MGI:3648264]	-3.74431	1.95107	0.224673	0.429912	-0.118596	0.999989	1	-1.82214	0.271218	0.671714	0.247529	0.999972	1	2.06967	4.1979	1	1
ENSMUSG00000082579	pseudogene	Gm11979	predicted gene 11979 [Source:MGI Symbol;Acc:MGI:3650694]	-3.74431	1.95107	0.224673	0.429912	-0.118596	0.999989	1	-1.82214	0.271218	0.671714	0.247529	0.999972	1	2.06967	4.1979	1	1
ENSMUSG00000082803	pseudogene	Gm14423	predicted gene 14423 [Source:MGI Symbol;Acc:MGI:3652023]	-3.74431	1.95107	0.224673	0.429912	-0.118596	0.999989	1	-1.82214	0.271218	0.671714	0.247529	0.999972	1	2.06967	4.1979	1	1
ENSMUSG00000083962	pseudogene	Gm15707	predicted gene 15707 [Source:MGI Symbol;Acc:MGI:3783147]	-3.74431	1.95107	0.224673	0.429912	-0.118596	0.999989	1	-1.82214	0.271218	0.671714	0.247529	0.999972	1	2.06967	4.1979	1	1
ENSMUSG00000084632	snRNA	U2	U2 spliceosomal RNA [Source:RFAM;Acc:RF00004]	-3.74431	1.95107	0.224673	0.429912	-0.118596	0.999989	1	-1.82214	0.271218	0.671714	0.247529	0.999972	1	2.06967	4.1979	1	1
ENSMUSG00000084868	lincRNA	Gm16831	predicted gene, 16831 [Source:MGI Symbol;Acc:MGI:4439755]	-3.74431	1.95107	0.224673	0.429912	-0.118596	0.999989	1	-1.82214	0.271218	0.671714	0.247529	0.999972	1	2.06967	4.1979	1	1
ENSMUSG00000085048	antisense	Gm15537	predicted gene 15537 [Source:MGI Symbol;Acc:MGI:3782985]	-3.74431	1.95107	0.224673	0.429912	-0.118596	0.999989	1	-1.82214	0.271218	0.671714	0.247529	0.999972	1	2.06967	4.1979	1	1
ENSMUSG00000085087	antisense	Gm13528	predicted gene 13528 [Source:MGI Symbol;Acc:MGI:3651630]	-3.74431	1.95107	0.224673	0.429912	-0.118596	0.999989	1	-1.82214	0.271218	0.671714	0.247529	0.999972	1	2.06967	4.1979	1	1
ENSMUSG00000085234	antisense	Gm15614	predicted gene 15614 [Source:MGI Symbol;Acc:MGI:3783059]	-3.74431	1.95107	0.224673	0.429912	-0.118596	0.999989	1	-1.82214	0.271218	0.671714	0.247529	0.999972	1	2.06967	4.1979	1	1
ENSMUSG00000085264	antisense	Gm15581	predicted gene 15581 [Source:MGI Symbol;Acc:MGI:3783029]	-3.74431	1.95107	0.224673	0.429912	-0.118596	0.999989	1	-1.82214	0.271218	0.671714	0.247529	0.999972	1	2.06967	4.1979	1	1
ENSMUSG00000085285	lincRNA	Gm14968	predicted gene 14968 [Source:MGI Symbol;Acc:MGI:3705315]	-3.74431	1.95107	0.224673	0.429912	-0.118596	0.999989	1	-1.82214	0.271218	0.671714	0.247529	0.999972	1	2.06967	4.1979	1	1
ENSMUSG00000085734	antisense	Gm11684	predicted gene 11684 [Source:MGI Symbol;Acc:MGI:3651604]	-3.74431	1.95107	0.224673	0.429912	-0.118596	0.999989	1	-1.82214	0.271218	0.671714	0.247529	0.999972	1	2.06967	4.1979	1	1
ENSMUSG00000085830	antisense	E130003G02Rik	RIKEN cDNA E130003G02 gene [Source:MGI Symbol;Acc:MGI:2443867]	-3.74431	1.95107	0.224673	0.429912	-0.118596	0.999989	1	-1.82214	0.271218	0.671714	0.247529	0.999972	1	2.06967	4.1979	1	1
ENSMUSG00000085842	antisense	4930448K12Rik	RIKEN cDNA 4930448K12 gene [Source:MGI Symbol;Acc:MGI:1921911]	-3.74431	1.95107	0.224673	0.429912	-0.118596	0.999989	1	-1.82214	0.271218	0.671714	0.247529	0.999972	1	2.06967	4.1979	1	1
ENSMUSG00000086427	lincRNA	Hoxa11as	HOXA11 antisense RNA (non-protein coding) [Source:MGI Symbol;Acc:MGI:107208]	-3.74431	1.95107	0.224673	0.429912	-0.118596	0.999989	1	-1.82214	0.271218	0.671714	0.247529	0.999972	1	2.06967	4.1979	1	1
ENSMUSG00000086450	antisense	Gm14077	predicted gene 14077 [Source:MGI Symbol;Acc:MGI:3650192]	-3.74431	1.95107	0.224673	0.429912	-0.118596	0.999989	1	-1.82214	0.271218	0.671714	0.247529	0.999972	1	2.06967	4.1979	1	1
ENSMUSG00000086723	lincRNA	Gm16601	predicted gene, 16601 [Source:MGI Symbol;Acc:MGI:4439525]	-3.74431	1.95107	0.224673	0.429912	-0.118596	0.999989	1	-1.82214	0.271218	0.671714	0.247529	0.999972	1	2.06967	4.1979	1	1
ENSMUSG00000086772	antisense	Gm11705	predicted gene 11705 [Source:MGI Symbol;Acc:MGI:3805543]	-3.74431	1.95107	0.224673	0.429912	-0.118596	0.999989	1	-1.82214	0.271218	0.671714	0.247529	0.999972	1	2.06967	4.1979	1	1
ENSMUSG00000086788	lincRNA	1700029M20Rik	RIKEN cDNA 1700029M20 gene [Source:MGI Symbol;Acc:MGI:1913597]	-3.74431	1.95107	0.224673	0.429912	-0.118596	0.999989	1	-1.82214	0.271218	0.671714	0.247529	0.999972	1	2.06967	4.1979	1	1
ENSMUSG00000086882	pseudogene	Gm13352	predicted gene 13352 [Source:MGI Symbol;Acc:MGI:3651070]	-3.74431	1.95107	0.224673	0.429912	-0.118596	0.999989	1	-1.82214	0.271218	0.671714	0.247529	0.999972	1	2.06967	4.1979	1	1
ENSMUSG00000086892	lincRNA	4933430M04Rik	RIKEN cDNA 4933430M04 gene [Source:MGI Symbol;Acc:MGI:1918566]	-3.74431	1.95107	0.224673	0.429912	-0.118596	0.999989	1	-1.82214	0.271218	0.671714	0.247529	0.999972	1	2.06967	4.1979	1	1
ENSMUSG00000086967	lincRNA	4930566F21Rik	RIKEN cDNA 4930566F21 gene [Source:MGI Symbol;Acc:MGI:1923094]	-3.74431	1.95107	0.224673	0.429912	-0.118596	0.999989	1	-1.82214	0.271218	0.671714	0.247529	0.999972	1	2.06967	4.1979	1	1
ENSMUSG00000087044	lincRNA	1700042G15Rik	RIKEN cDNA 1700042G15 gene [Source:MGI Symbol;Acc:MGI:1920599]	-3.74431	1.95107	0.224673	0.429912	-0.118596	0.999989	1	-1.82214	0.271218	0.671714	0.247529	0.999972	1	2.06967	4.1979	1	1
ENSMUSG00000090191	antisense	9230105E05Rik	RIKEN cDNA 9230105E05 gene [Source:MGI Symbol;Acc:MGI:2444388]	-3.74431	1.95107	0.224673	0.429912	-0.118596	0.999989	1	-1.82214	0.271218	0.671714	0.247529	0.999972	1	2.06967	4.1979	1	1
ENSMUSG00000090379	protein_coding	Gm8229	predicted gene 8229 [Source:MGI Symbol;Acc:MGI:3646979]	-3.74431	1.95107	0.224673	0.429912	-0.118596	0.999989	1	-1.82214	0.271218	0.671714	0.247529	0.999972	1	2.06967	4.1979	1	1
ENSMUSG00000090898	protein_coding	Gm7732	predicted gene 7732 [Source:MGI Symbol;Acc:MGI:3643625]	-3.74431	1.95107	0.224673	0.429912	-0.118596	0.999989	1	-1.82214	0.271218	0.671714	0.247529	0.999972	1	2.06967	4.1979	1	1
ENSMUSG00000091174	protein_coding	Gm17677	predicted gene, 17677 [Source:MGI Symbol;Acc:MGI:4937311]	-3.74431	1.95107	0.224673	0.429912	-0.118596	0.999989	1	-1.82214	0.271218	0.671714	0.247529	0.999972	1	2.06967	4.1979	1	1
ENSMUSG00000091272	protein_coding	Gm17641	predicted gene, 17641 [Source:MGI Symbol;Acc:MGI:4937275]	-3.74431	1.95107	0.224673	0.429912	-0.118596	0.999989	1	-1.82214	0.271218	0.671714	0.247529	0.999972	1	2.06967	4.1979	1	1
ENSMUSG00000091283	antisense	Gm17234	predicted gene 17234 [Source:MGI Symbol;Acc:MGI:4938061]	-3.74431	1.95107	0.224673	0.429912	-0.118596	0.999989	1	-1.82214	0.271218	0.671714	0.247529	0.999972	1	2.06967	4.1979	1	1
ENSMUSG00000092014	pseudogene	Gm4468	predicted gene 4468 [Source:MGI Symbol;Acc:MGI:3782652]	-3.74431	1.95107	0.224673	0.429912	-0.118596	0.999989	1	-1.82214	0.271218	0.671714	0.247529	0.999972	1	2.06967	4.1979	1	1
ENSMUSG00000092051	pseudogene	Gm17229	predicted gene 17229 [Source:MGI Symbol;Acc:MGI:4938056]	-3.74431	1.95107	0.224673	0.429912	-0.118596	0.999989	1	-1.82214	0.271218	0.671714	0.247529	0.999972	1	2.06967	4.1979	1	1
ENSMUSG00000092280	pseudogene	Gm20411	predicted gene 20411 [Source:MGI Symbol;Acc:MGI:5141876]	-3.74431	1.95107	0.224673	0.429912	-0.118596	0.999989	1	-1.82214	0.271218	0.671714	0.247529	0.999972	1	2.06967	4.1979	1	1
ENSMUSG00000092301	pseudogene	Gm6887	predicted gene 6887 [Source:MGI Symbol;Acc:MGI:3649086]	-3.74431	1.95107	0.224673	0.429912	-0.118596	0.999989	1	-1.82214	0.271218	0.671714	0.247529	0.999972	1	2.06967	4.1979	1	1
ENSMUSG00000092374	pseudogene	Gm6623	predicted gene 6623 [Source:MGI Symbol;Acc:MGI:3644901]	-3.74431	1.95107	0.224673	0.429912	-0.118596	0.999989	1	-1.82214	0.271218	0.671714	0.247529	0.999972	1	2.06967	4.1979	1	1
ENSMUSG00000092617	pseudogene	Gm8412	predicted gene 8412 [Source:MGI Symbol;Acc:MGI:3647318]	-3.74431	1.95107	0.224673	0.429912	-0.118596	0.999989	1	-1.82214	0.271218	0.671714	0.247529	0.999972	1	2.06967	4.1979	1	1
ENSMUSG00000092641	misc_RNA	AL596258.1		-3.74431	1.95107	0.224673	0.429912	-0.118596	0.999989	1	-1.82214	0.271218	0.671714	0.247529	0.999972	1	2.06967	4.1979	1	1
ENSMUSG00000092819	snoRNA	AC150277.1		-3.74431	1.95107	0.224673	0.429912	-0.118596	0.999989	1	-1.82214	0.271218	0.671714	0.247529	0.999972	1	2.06967	4.1979	1	1
ENSMUSG00000093538	antisense	RP23-45N11.1		-3.74431	1.95107	0.224673	0.429912	-0.118596	0.999989	1	-1.82214	0.271218	0.671714	0.247529	0.999972	1	2.06967	4.1979	1	1
ENSMUSG00000042258	protein_coding	Isl1	ISL1 transcription factor, LIM/homeodomain [Source:MGI Symbol;Acc:MGI:101791]	-3.53006	0.135604	0.913735	1	-1.9322	0.234035	0.391916	-2.68871	0.0995635	0.555705	-0.620905	0.666389	0.975664	2.0678	4.19248	0.25623	1
ENSMUSG00000001155	protein_coding	Ftcd	formiminotransferase cyclodeaminase [Source:MGI Symbol;Acc:MGI:1339962]	-3.74289	0.113746	0.999984	1	-1.95121	0.229166	0.386395	0.0423455	0.999997	1	2.1073	0.186844	0.788505	2.06495	4.18421	1	1
ENSMUSG00000009246	protein_coding	Trpm5	transient receptor potential cation channel, subfamily M, member 5 [Source:MGI Symbol;Acc:MGI:1861718]	-3.74289	0.113746	0.999984	1	-1.95121	0.229166	0.386395	0.0423455	0.999997	1	2.1073	0.186844	0.788505	2.06495	4.18421	1	1
ENSMUSG00000012042	protein_coding	4930579F01Rik	RIKEN cDNA 4930579F01 gene [Source:MGI Symbol;Acc:MGI:1914991]	-3.74289	0.113746	0.999984	1	-1.95121	0.229166	0.386395	0.0423455	0.999997	1	2.1073	0.186844	0.788505	2.06495	4.18421	1	1
ENSMUSG00000022304	protein_coding	Dpys	dihydropyrimidinase [Source:MGI Symbol;Acc:MGI:1928679]	-3.74289	0.113746	0.999984	1	-1.95121	0.229166	0.386395	0.0423455	0.999997	1	2.1073	0.186844	0.788505	2.06495	4.18421	1	1
ENSMUSG00000022388	protein_coding	Ttll8	tubulin tyrosine ligase-like family, member 8 [Source:MGI Symbol;Acc:MGI:1922902]	-3.74289	0.113746	0.999984	1	-1.95121	0.229166	0.386395	0.0423455	0.999997	1	2.1073	0.186844	0.788505	2.06495	4.18421	1	1
ENSMUSG00000023257	protein_coding	Cypt1	cysteine-rich perinuclear theca 1 [Source:MGI Symbol;Acc:MGI:3616441]	-3.74289	0.113746	0.999984	1	-1.95121	0.229166	0.386395	0.0423455	0.999997	1	2.1073	0.186844	0.788505	2.06495	4.18421	1	1
ENSMUSG00000025090	protein_coding	1700011F14Rik	RIKEN cDNA 1700011F14 gene [Source:MGI Symbol;Acc:MGI:1922895]	-3.74289	0.113746	0.999984	1	-1.95121	0.229166	0.386395	0.0423455	0.999997	1	2.1073	0.186844	0.788505	2.06495	4.18421	1	1
ENSMUSG00000027403	protein_coding	Tgm6	transglutaminase 6 [Source:MGI Symbol;Acc:MGI:3044321]	-3.74289	0.113746	0.999984	1	-1.95121	0.229166	0.386395	0.0423455	0.999997	1	2.1073	0.186844	0.788505	2.06495	4.18421	1	1
ENSMUSG00000030209	protein_coding	Grin2b	glutamate receptor, ionotropic, NMDA2B (epsilon 2) [Source:MGI Symbol;Acc:MGI:95821]	-3.74289	0.113746	0.999984	1	-1.95121	0.229166	0.386395	0.0423455	0.999997	1	2.1073	0.186844	0.788505	2.06495	4.18421	1	1
ENSMUSG00000030365	protein_coding	Clec2i	C-type lectin domain family 2, member i [Source:MGI Symbol;Acc:MGI:2136650]	-3.74289	0.113746	0.999984	1	-1.95121	0.229166	0.386395	0.0423455	0.999997	1	2.1073	0.186844	0.788505	2.06495	4.18421	1	1
ENSMUSG00000031384	protein_coding	Asb9	ankyrin repeat and SOCS box-containing 9 [Source:MGI Symbol;Acc:MGI:1916549]	-3.74289	0.113746	0.999984	1	-1.95121	0.229166	0.386395	0.0423455	0.999997	1	2.1073	0.186844	0.788505	2.06495	4.18421	1	1
ENSMUSG00000031635	protein_coding	Anxa10	annexin A10 [Source:MGI Symbol;Acc:MGI:1347090]	-3.74289	0.113746	0.999984	1	-1.95121	0.229166	0.386395	0.0423455	0.999997	1	2.1073	0.186844	0.788505	2.06495	4.18421	1	1
ENSMUSG00000032807	protein_coding	Alox12b	arachidonate 12-lipoxygenase, 12R type [Source:MGI Symbol;Acc:MGI:1274782]	-3.74289	0.113746	0.999984	1	-1.95121	0.229166	0.386395	0.0423455	0.999997	1	2.1073	0.186844	0.788505	2.06495	4.18421	1	1
ENSMUSG00000035653	protein_coding	Lrfn5	leucine rich repeat and fibronectin type III domain containing 5 [Source:MGI Symbol;Acc:MGI:2144814]	-3.74289	0.113746	0.999984	1	-1.95121	0.229166	0.386395	0.0423455	0.999997	1	2.1073	0.186844	0.788505	2.06495	4.18421	1	1
ENSMUSG00000035785	protein_coding	Cmtm2b	CKLF-like MARVEL transmembrane domain containing 2B [Source:MGI Symbol;Acc:MGI:2447311]	-3.74289	0.113746	0.999984	1	-1.95121	0.229166	0.386395	0.0423455	0.999997	1	2.1073	0.186844	0.788505	2.06495	4.18421	1	1
ENSMUSG00000036855	protein_coding	Gjd4	gap junction protein, delta 4 [Source:MGI Symbol;Acc:MGI:2444990]	-3.74289	0.113746	0.999984	1	-1.95121	0.229166	0.386395	0.0423455	0.999997	1	2.1073	0.186844	0.788505	2.06495	4.18421	1	1
ENSMUSG00000037884	protein_coding	1700017G19Rik	RIKEN cDNA 1700017G19 gene [Source:MGI Symbol;Acc:MGI:1919477]	-3.74289	0.113746	0.999984	1	-1.95121	0.229166	0.386395	0.0423455	0.999997	1	2.1073	0.186844	0.788505	2.06495	4.18421	1	1
ENSMUSG00000040610	protein_coding	Tlx3	T cell leukemia, homeobox 3 [Source:MGI Symbol;Acc:MGI:1351209]	-3.74289	0.113746	0.999984	1	-1.95121	0.229166	0.386395	0.0423455	0.999997	1	2.1073	0.186844	0.788505	2.06495	4.18421	1	1
ENSMUSG00000040706	protein_coding	Agmat	agmatine ureohydrolase (agmatinase) [Source:MGI Symbol;Acc:MGI:1923236]	-3.74289	0.113746	0.999984	1	-1.95121	0.229166	0.386395	0.0423455	0.999997	1	2.1073	0.186844	0.788505	2.06495	4.18421	1	1
ENSMUSG00000043529	protein_coding	Olfr266	olfactory receptor 266 [Source:MGI Symbol;Acc:MGI:3030100]	-3.74289	0.113746	0.999984	1	-1.95121	0.229166	0.386395	0.0423455	0.999997	1	2.1073	0.186844	0.788505	2.06495	4.18421	1	1
ENSMUSG00000045330	protein_coding	4933402E13Rik	RIKEN cDNA 4933402E13 gene [Source:MGI Symbol;Acc:MGI:1921687]	-3.74289	0.113746	0.999984	1	-1.95121	0.229166	0.386395	0.0423455	0.999997	1	2.1073	0.186844	0.788505	2.06495	4.18421	1	1
ENSMUSG00000046180	protein_coding	4930550L24Rik	RIKEN cDNA 4930550L24 gene [Source:MGI Symbol;Acc:MGI:1922602]	-3.74289	0.113746	0.999984	1	-1.95121	0.229166	0.386395	0.0423455	0.999997	1	2.1073	0.186844	0.788505	2.06495	4.18421	1	1
ENSMUSG00000046828	protein_coding	4832428D23Rik	RIKEN cDNA 4832428D23 gene [Source:MGI Symbol;Acc:MGI:2685837]	-3.74289	0.113746	0.999984	1	-1.95121	0.229166	0.386395	0.0423455	0.999997	1	2.1073	0.186844	0.788505	2.06495	4.18421	1	1
ENSMUSG00000047061	protein_coding	Gm9817	predicted gene 9817 [Source:MGI Symbol;Acc:MGI:3809102]	-3.74289	0.113746	0.999984	1	-1.95121	0.229166	0.386395	0.0423455	0.999997	1	2.1073	0.186844	0.788505	2.06495	4.18421	1	1
ENSMUSG00000047094	protein_coding	Ofcc1	orofacial cleft 1 candidate 1 [Source:MGI Symbol;Acc:MGI:2658851]	-3.74289	0.113746	0.999984	1	-1.95121	0.229166	0.386395	0.0423455	0.999997	1	2.1073	0.186844	0.788505	2.06495	4.18421	1	1
ENSMUSG00000047531	protein_coding	Rtp2	receptor transporter protein 2 [Source:MGI Symbol;Acc:MGI:2685451]	-3.74289	0.113746	0.999984	1	-1.95121	0.229166	0.386395	0.0423455	0.999997	1	2.1073	0.186844	0.788505	2.06495	4.18421	1	1
ENSMUSG00000049456	protein_coding	Olfr1404	olfactory receptor 1404 [Source:MGI Symbol;Acc:MGI:3031238]	-3.74289	0.113746	0.999984	1	-1.95121	0.229166	0.386395	0.0423455	0.999997	1	2.1073	0.186844	0.788505	2.06495	4.18421	1	1
ENSMUSG00000049548	protein_coding	Krt82	keratin 82 [Source:MGI Symbol;Acc:MGI:2149248]	-3.74289	0.113746	0.999984	1	-1.95121	0.229166	0.386395	0.0423455	0.999997	1	2.1073	0.186844	0.788505	2.06495	4.18421	1	1
ENSMUSG00000055099	protein_coding	Gm9966	predicted gene 9966 [Source:MGI Symbol;Acc:MGI:3641871]	-3.74289	0.113746	0.999984	1	-1.95121	0.229166	0.386395	0.0423455	0.999997	1	2.1073	0.186844	0.788505	2.06495	4.18421	1	1
ENSMUSG00000057116	protein_coding	AF366264	cDNA sequence AF366264 [Source:MGI Symbol;Acc:MGI:2667157]	-3.74289	0.113746	0.999984	1	-1.95121	0.229166	0.386395	0.0423455	0.999997	1	2.1073	0.186844	0.788505	2.06495	4.18421	1	1
ENSMUSG00000057764	pseudogene	Rpl35a-ps7	ribosomal protein L35A, pseudogene 7 [Source:MGI Symbol;Acc:MGI:3781346]	-3.74289	0.113746	0.999984	1	-1.95121	0.229166	0.386395	0.0423455	0.999997	1	2.1073	0.186844	0.788505	2.06495	4.18421	1	1
ENSMUSG00000058019	protein_coding	Ces5a	carboxylesterase 5A [Source:MGI Symbol;Acc:MGI:1915185]	-3.74289	0.113746	0.999984	1	-1.95121	0.229166	0.386395	0.0423455	0.999997	1	2.1073	0.186844	0.788505	2.06495	4.18421	1	1
ENSMUSG00000060899	protein_coding	Rpl21-ps11	ribosomal protein L21, pseudogene 11 [Source:MGI Symbol;Acc:MGI:3648207]	-3.74289	0.113746	0.999984	1	-1.95121	0.229166	0.386395	0.0423455	0.999997	1	2.1073	0.186844	0.788505	2.06495	4.18421	1	1
ENSMUSG00000061928	protein_coding	Dsg1b	desmoglein 1 beta [Source:MGI Symbol;Acc:MGI:2664357]	-3.74289	0.113746	0.999984	1	-1.95121	0.229166	0.386395	0.0423455	0.999997	1	2.1073	0.186844	0.788505	2.06495	4.18421	1	1
ENSMUSG00000062201	protein_coding	Prl3d3	prolactin family 3, subfamily d, member 3 [Source:MGI Symbol;Acc:MGI:2660938]	-3.74289	0.113746	0.999984	1	-1.95121	0.229166	0.386395	0.0423455	0.999997	1	2.1073	0.186844	0.788505	2.06495	4.18421	1	1
ENSMUSG00000063651	protein_coding	Cnfn	cornifelin [Source:MGI Symbol;Acc:MGI:1919633]	-3.74289	0.113746	0.999984	1	-1.95121	0.229166	0.386395	0.0423455	0.999997	1	2.1073	0.186844	0.788505	2.06495	4.18421	1	1
ENSMUSG00000063780	protein_coding	Olfr282	olfactory receptor 282 [Source:MGI Symbol;Acc:MGI:3030116]	-3.74289	0.113746	0.999984	1	-1.95121	0.229166	0.386395	0.0423455	0.999997	1	2.1073	0.186844	0.788505	2.06495	4.18421	1	1
ENSMUSG00000065669	snoRNA	SNORA5	Small nucleolar RNA SNORA5 [Source:RFAM;Acc:RF00392]	-3.74289	0.113746	0.999984	1	-1.95121	0.229166	0.386395	0.0423455	0.999997	1	2.1073	0.186844	0.788505	2.06495	4.18421	1	1
ENSMUSG00000066366	protein_coding	Serpina1a	serine (or cysteine) peptidase inhibitor, clade A, member 1A [Source:MGI Symbol;Acc:MGI:891971]	-3.74289	0.113746	0.999984	1	-1.95121	0.229166	0.386395	0.0423455	0.999997	1	2.1073	0.186844	0.788505	2.06495	4.18421	1	1
ENSMUSG00000066389	pseudogene	Rpl31-ps1	ribosomal protein L31, pseudogene 1 [Source:MGI Symbol;Acc:MGI:3644997]	-3.74289	0.113746	0.999984	1	-1.95121	0.229166	0.386395	0.0423455	0.999997	1	2.1073	0.186844	0.788505	2.06495	4.18421	1	1
ENSMUSG00000071716	protein_coding	Apol7e	apolipoprotein L 7e [Source:MGI Symbol;Acc:MGI:3704456]	-3.74289	0.113746	0.999984	1	-1.95121	0.229166	0.386395	0.0423455	0.999997	1	2.1073	0.186844	0.788505	2.06495	4.18421	1	1
ENSMUSG00000072855	protein_coding	Gm10430	predicted gene 10430 [Source:MGI Symbol;Acc:MGI:3711274]	-3.74289	0.113746	0.999984	1	-1.95121	0.229166	0.386395	0.0423455	0.999997	1	2.1073	0.186844	0.788505	2.06495	4.18421	1	1
ENSMUSG00000073482	protein_coding	Gm10517	predicted gene 10517 [Source:MGI Symbol;Acc:MGI:3642267]	-3.74289	0.113746	0.999984	1	-1.95121	0.229166	0.386395	0.0423455	0.999997	1	2.1073	0.186844	0.788505	2.06495	4.18421	1	1
ENSMUSG00000074236	pseudogene	Gm9387	predicted pseudogene 9387 [Source:MGI Symbol;Acc:MGI:3643269]	-3.74289	0.113746	0.999984	1	-1.95121	0.229166	0.386395	0.0423455	0.999997	1	2.1073	0.186844	0.788505	2.06495	4.18421	1	1
ENSMUSG00000074365	protein_coding	Crxos1	Crx opposite strand transcript 1 [Source:MGI Symbol;Acc:MGI:2451355]	-3.74289	0.113746	0.999984	1	-1.95121	0.229166	0.386395	0.0423455	0.999997	1	2.1073	0.186844	0.788505	2.06495	4.18421	1	1
ENSMUSG00000074933	lincRNA	Gm17719	predicted gene, 17719 [Source:MGI Symbol;Acc:MGI:4937353]	-3.74289	0.113746	0.999984	1	-1.95121	0.229166	0.386395	0.0423455	0.999997	1	2.1073	0.186844	0.788505	2.06495	4.18421	1	1
ENSMUSG00000075025	lincRNA	Gm10804	predicted gene 10804 [Source:MGI Symbol;Acc:MGI:3641755]	-3.74289	0.113746	0.999984	1	-1.95121	0.229166	0.386395	0.0423455	0.999997	1	2.1073	0.186844	0.788505	2.06495	4.18421	1	1
ENSMUSG00000077274	snoRNA	SNORA26	Small nucleolar RNA SNORA26 [Source:RFAM;Acc:RF00568]	-3.74289	0.113746	0.999984	1	-1.95121	0.229166	0.386395	0.0423455	0.999997	1	2.1073	0.186844	0.788505	2.06495	4.18421	1	1
ENSMUSG00000079183	protein_coding	C030005K15Rik	RIKEN cDNA C030005K15 gene [Source:MGI Symbol;Acc:MGI:3641867]	-3.74289	0.113746	0.999984	1	-1.95121	0.229166	0.386395	0.0423455	0.999997	1	2.1073	0.186844	0.788505	2.06495	4.18421	1	1
ENSMUSG00000079265	protein_coding	Gm8257	predicted pseudogene 8257 [Source:MGI Symbol;Acc:MGI:3644430]	-3.74289	0.113746	0.999984	1	-1.95121	0.229166	0.386395	0.0423455	0.999997	1	2.1073	0.186844	0.788505	2.06495	4.18421	1	1
ENSMUSG00000079631	protein_coding	Rhox3f	reproductive homeobox 3F [Source:MGI Symbol;Acc:MGI:3770277]	-3.74289	0.113746	0.999984	1	-1.95121	0.229166	0.386395	0.0423455	0.999997	1	2.1073	0.186844	0.788505	2.06495	4.18421	1	1
ENSMUSG00000081005	pseudogene	Gm13198	predicted gene 13198 [Source:MGI Symbol;Acc:MGI:3651172]	-3.74289	0.113746	0.999984	1	-1.95121	0.229166	0.386395	0.0423455	0.999997	1	2.1073	0.186844	0.788505	2.06495	4.18421	1	1
ENSMUSG00000081347	pseudogene	Gm14702	predicted gene 14702 [Source:MGI Symbol;Acc:MGI:3705355]	-3.74289	0.113746	0.999984	1	-1.95121	0.229166	0.386395	0.0423455	0.999997	1	2.1073	0.186844	0.788505	2.06495	4.18421	1	1
ENSMUSG00000081793	pseudogene	5730416F02Rik	RIKEN cDNA 5730416F02 gene [Source:MGI Symbol;Acc:MGI:1917800]	-3.74289	0.113746	0.999984	1	-1.95121	0.229166	0.386395	0.0423455	0.999997	1	2.1073	0.186844	0.788505	2.06495	4.18421	1	1
ENSMUSG00000082418	pseudogene	Gm13126	predicted gene 13126 [Source:MGI Symbol;Acc:MGI:3651475]	-3.74289	0.113746	0.999984	1	-1.95121	0.229166	0.386395	0.0423455	0.999997	1	2.1073	0.186844	0.788505	2.06495	4.18421	1	1
ENSMUSG00000082645	pseudogene	Gm15481	predicted gene 15481 [Source:MGI Symbol;Acc:MGI:3705452]	-3.74289	0.113746	0.999984	1	-1.95121	0.229166	0.386395	0.0423455	0.999997	1	2.1073	0.186844	0.788505	2.06495	4.18421	1	1
ENSMUSG00000082996	pseudogene	Gm6238	predicted pseudogene 6238 [Source:MGI Symbol;Acc:MGI:3648913]	-3.74289	0.113746	0.999984	1	-1.95121	0.229166	0.386395	0.0423455	0.999997	1	2.1073	0.186844	0.788505	2.06495	4.18421	1	1
ENSMUSG00000083061	pseudogene	Gm12191	predicted gene 12191 [Source:MGI Symbol;Acc:MGI:3651293]	-3.74289	0.113746	0.999984	1	-1.95121	0.229166	0.386395	0.0423455	0.999997	1	2.1073	0.186844	0.788505	2.06495	4.18421	1	1
ENSMUSG00000083139	pseudogene	Gm12418	predicted gene 12418 [Source:MGI Symbol;Acc:MGI:3650582]	-3.74289	0.113746	0.999984	1	-1.95121	0.229166	0.386395	0.0423455	0.999997	1	2.1073	0.186844	0.788505	2.06495	4.18421	1	1
ENSMUSG00000083378	pseudogene	Gm13196	predicted gene 13196 [Source:MGI Symbol;Acc:MGI:3651918]	-3.74289	0.113746	0.999984	1	-1.95121	0.229166	0.386395	0.0423455	0.999997	1	2.1073	0.186844	0.788505	2.06495	4.18421	1	1
ENSMUSG00000083460	pseudogene	Gm12182	predicted gene 12182 [Source:MGI Symbol;Acc:MGI:3650366]	-3.74289	0.113746	0.999984	1	-1.95121	0.229166	0.386395	0.0423455	0.999997	1	2.1073	0.186844	0.788505	2.06495	4.18421	1	1
ENSMUSG00000083808	pseudogene	Gm3828	predicted gene 3828 [Source:MGI Symbol;Acc:MGI:3782000]	-3.74289	0.113746	0.999984	1	-1.95121	0.229166	0.386395	0.0423455	0.999997	1	2.1073	0.186844	0.788505	2.06495	4.18421	1	1
ENSMUSG00000083847	pseudogene	Xlr3d-ps	X-linked lymphocyte-regulated 3D, pseudogene [Source:MGI Symbol;Acc:MGI:3574105]	-3.74289	0.113746	0.999984	1	-1.95121	0.229166	0.386395	0.0423455	0.999997	1	2.1073	0.186844	0.788505	2.06495	4.18421	1	1
ENSMUSG00000084133	pseudogene	Gm12856	predicted gene 12856 [Source:MGI Symbol;Acc:MGI:3649664]	-3.74289	0.113746	0.999984	1	-1.95121	0.229166	0.386395	0.0423455	0.999997	1	2.1073	0.186844	0.788505	2.06495	4.18421	1	1
ENSMUSG00000084265	pseudogene	Gm14541	predicted gene 14541 [Source:MGI Symbol;Acc:MGI:3709642]	-3.74289	0.113746	0.999984	1	-1.95121	0.229166	0.386395	0.0423455	0.999997	1	2.1073	0.186844	0.788505	2.06495	4.18421	1	1
ENSMUSG00000084836	pseudogene	Gm16274	predicted gene 16274 [Source:MGI Symbol;Acc:MGI:3826552]	-3.74289	0.113746	0.999984	1	-1.95121	0.229166	0.386395	0.0423455	0.999997	1	2.1073	0.186844	0.788505	2.06495	4.18421	1	1
ENSMUSG00000084842	pseudogene	Pabpc1l2b-ps	poly(A) binding protein, cytoplasmic 1-like 2B, pseudogene [Source:MGI Symbol;Acc:MGI:3644774]	-3.74289	0.113746	0.999984	1	-1.95121	0.229166	0.386395	0.0423455	0.999997	1	2.1073	0.186844	0.788505	2.06495	4.18421	1	1
ENSMUSG00000084865	antisense	Gm15723	predicted gene 15723 [Source:MGI Symbol;Acc:MGI:3783167]	-3.74289	0.113746	0.999984	1	-1.95121	0.229166	0.386395	0.0423455	0.999997	1	2.1073	0.186844	0.788505	2.06495	4.18421	1	1
ENSMUSG00000084945	protein_coding	C030037F17Rik	RIKEN cDNA C030037F17 gene [Source:MGI Symbol;Acc:MGI:1924725]	-3.74289	0.113746	0.999984	1	-1.95121	0.229166	0.386395	0.0423455	0.999997	1	2.1073	0.186844	0.788505	2.06495	4.18421	1	1
ENSMUSG00000085074	lincRNA	Gm11494	predicted gene 11494 [Source:MGI Symbol;Acc:MGI:3649754]	-3.74289	0.113746	0.999984	1	-1.95121	0.229166	0.386395	0.0423455	0.999997	1	2.1073	0.186844	0.788505	2.06495	4.18421	1	1
ENSMUSG00000085170	antisense	4930557C09Rik	RIKEN cDNA 4930557C09 gene [Source:MGI Symbol;Acc:MGI:1925292]	-3.74289	0.113746	0.999984	1	-1.95121	0.229166	0.386395	0.0423455	0.999997	1	2.1073	0.186844	0.788505	2.06495	4.18421	1	1
ENSMUSG00000085226	pseudogene	Gm7855	predicted gene 7855 [Source:MGI Symbol;Acc:MGI:3648232]	-3.74289	0.113746	0.999984	1	-1.95121	0.229166	0.386395	0.0423455	0.999997	1	2.1073	0.186844	0.788505	2.06495	4.18421	1	1
ENSMUSG00000085409	sense_intronic	Gm16155	predicted gene 16155 [Source:MGI Symbol;Acc:MGI:3801971]	-3.74289	0.113746	0.999984	1	-1.95121	0.229166	0.386395	0.0423455	0.999997	1	2.1073	0.186844	0.788505	2.06495	4.18421	1	1
ENSMUSG00000085435	antisense	4930486F22Rik	RIKEN cDNA 4930486F22 gene [Source:MGI Symbol;Acc:MGI:1925420]	-3.74289	0.113746	0.999984	1	-1.95121	0.229166	0.386395	0.0423455	0.999997	1	2.1073	0.186844	0.788505	2.06495	4.18421	1	1
ENSMUSG00000085600	lincRNA	E330012B07Rik	RIKEN cDNA E330012B07 gene [Source:MGI Symbol;Acc:MGI:3028086]	-3.74289	0.113746	0.999984	1	-1.95121	0.229166	0.386395	0.0423455	0.999997	1	2.1073	0.186844	0.788505	2.06495	4.18421	1	1
ENSMUSG00000085747	antisense	Gm11194	predicted gene 11194 [Source:MGI Symbol;Acc:MGI:3649278]	-3.74289	0.113746	0.999984	1	-1.95121	0.229166	0.386395	0.0423455	0.999997	1	2.1073	0.186844	0.788505	2.06495	4.18421	1	1
ENSMUSG00000086208	lincRNA	Gm2716	predicted gene 2716 [Source:MGI Symbol;Acc:MGI:3780885]	-3.74289	0.113746	0.999984	1	-1.95121	0.229166	0.386395	0.0423455	0.999997	1	2.1073	0.186844	0.788505	2.06495	4.18421	1	1
ENSMUSG00000086221	lincRNA	4930412B13Rik	RIKEN cDNA 4930412B13 gene [Source:MGI Symbol;Acc:MGI:1921188]	-3.74289	0.113746	0.999984	1	-1.95121	0.229166	0.386395	0.0423455	0.999997	1	2.1073	0.186844	0.788505	2.06495	4.18421	1	1
ENSMUSG00000086458	pseudogene	Gm2639	predicted gene 2639 [Source:MGI Symbol;Acc:MGI:3780807]	-3.74289	0.113746	0.999984	1	-1.95121	0.229166	0.386395	0.0423455	0.999997	1	2.1073	0.186844	0.788505	2.06495	4.18421	1	1
ENSMUSG00000086593	lincRNA	Gm16548	predicted gene 16548 [Source:MGI Symbol;Acc:MGI:4414968]	-3.74289	0.113746	0.999984	1	-1.95121	0.229166	0.386395	0.0423455	0.999997	1	2.1073	0.186844	0.788505	2.06495	4.18421	1	1
ENSMUSG00000086594	antisense	4930505H01Rik	RIKEN cDNA 4930505H01 gene [Source:MGI Symbol;Acc:MGI:1922289]	-3.74289	0.113746	0.999984	1	-1.95121	0.229166	0.386395	0.0423455	0.999997	1	2.1073	0.186844	0.788505	2.06495	4.18421	1	1
ENSMUSG00000087166	protein_coding	L1td1	LINE-1 type transposase domain containing 1 [Source:MGI Symbol;Acc:MGI:3578435]	-3.74289	0.113746	0.999984	1	-1.95121	0.229166	0.386395	0.0423455	0.999997	1	2.1073	0.186844	0.788505	2.06495	4.18421	1	1
ENSMUSG00000087316	lincRNA	Gm11917	predicted gene 11917 [Source:MGI Symbol;Acc:MGI:3651770]	-3.74289	0.113746	0.999984	1	-1.95121	0.229166	0.386395	0.0423455	0.999997	1	2.1073	0.186844	0.788505	2.06495	4.18421	1	1
ENSMUSG00000087392	lincRNA	Gm16994	predicted gene, 16994 [Source:MGI Symbol;Acc:MGI:4439918]	-3.74289	0.113746	0.999984	1	-1.95121	0.229166	0.386395	0.0423455	0.999997	1	2.1073	0.186844	0.788505	2.06495	4.18421	1	1
ENSMUSG00000087638	antisense	Gm11773	predicted gene 11773 [Source:MGI Symbol;Acc:MGI:3651310]	-3.74289	0.113746	0.999984	1	-1.95121	0.229166	0.386395	0.0423455	0.999997	1	2.1073	0.186844	0.788505	2.06495	4.18421	1	1
ENSMUSG00000087784	misc_RNA	7SK	7SK RNA [Source:RFAM;Acc:RF00100]	-3.74289	0.113746	0.999984	1	-1.95121	0.229166	0.386395	0.0423455	0.999997	1	2.1073	0.186844	0.788505	2.06495	4.18421	1	1
ENSMUSG00000088118	misc_RNA	7SK	7SK RNA [Source:RFAM;Acc:RF00100]	-3.74289	0.113746	0.999984	1	-1.95121	0.229166	0.386395	0.0423455	0.999997	1	2.1073	0.186844	0.788505	2.06495	4.18421	1	1
ENSMUSG00000090107	protein_coding	Gm11492	predicted gene 11492 [Source:MGI Symbol;Acc:MGI:3651136]	-3.74289	0.113746	0.999984	1	-1.95121	0.229166	0.386395	0.0423455	0.999997	1	2.1073	0.186844	0.788505	2.06495	4.18421	1	1
ENSMUSG00000090263	lincRNA	D730045A05Rik	RIKEN cDNA D730045A05 gene [Source:MGI Symbol;Acc:MGI:1925105]	-3.74289	0.113746	0.999984	1	-1.95121	0.229166	0.386395	0.0423455	0.999997	1	2.1073	0.186844	0.788505	2.06495	4.18421	1	1
ENSMUSG00000091065	lincRNA	Gm17599	predicted gene, 17599 [Source:MGI Symbol;Acc:MGI:4937233]	-3.74289	0.113746	0.999984	1	-1.95121	0.229166	0.386395	0.0423455	0.999997	1	2.1073	0.186844	0.788505	2.06495	4.18421	1	1
ENSMUSG00000092083	protein_coding	Kcnb2	potassium voltage gated channel, Shab-related subfamily, member 2 [Source:MGI Symbol;Acc:MGI:99632]	-3.74289	0.113746	0.999984	1	-1.95121	0.229166	0.386395	0.0423455	0.999997	1	2.1073	0.186844	0.788505	2.06495	4.18421	1	1
ENSMUSG00000092099	protein_coding	Gm17530	predicted gene, 17530 [Source:MGI Symbol;Acc:MGI:4937164]	-3.74289	0.113746	0.999984	1	-1.95121	0.229166	0.386395	0.0423455	0.999997	1	2.1073	0.186844	0.788505	2.06495	4.18421	1	1
ENSMUSG00000092642	miRNA	AC130216.1		-3.74289	0.113746	0.999984	1	-1.95121	0.229166	0.386395	0.0423455	0.999997	1	2.1073	0.186844	0.788505	2.06495	4.18421	1	1
ENSMUSG00000093658	lincRNA	RP23-120A15.2		-3.74289	0.113746	0.999984	1	-1.95121	0.229166	0.386395	0.0423455	0.999997	1	2.1073	0.186844	0.788505	2.06495	4.18421	1	1
ENSMUSG00000031147	protein_coding	Magix	MAGI family member, X-linked [Source:MGI Symbol;Acc:MGI:1859644]	-3.42757	0.75057	0.670272	0.832208	-1.31425	0.414435	0.567023	-1.05668	0.528875	0.876682	1.00814	0.563363	0.940253	2.06482	4.18382	0.389468	1
ENSMUSG00000081564	pseudogene	Gm13717	predicted gene 13717 [Source:MGI Symbol;Acc:MGI:3650430]	-2.61131	0.911983	0.28416	0.472051	-1.15057	0.0915605	0.196634	-0.276269	0.725351	0.970081	1.78629	0.016574	0.364005	2.06255	4.17725	0.0604526	0.975637
ENSMUSG00000000805	protein_coding	Car4	carbonic anhydrase 4 [Source:MGI Symbol;Acc:MGI:1096574]	-0.444448	-1.53359	0.0014957	0.00872685	-3.59371	2.39523e-15	5.73635e-14	-0.430942	0.475832	0.840815	1.62918	9.27261e-06	0.00299233	2.06012	4.17022	0.00396247	0.678204
ENSMUSG00000085637	processed_transcript	Gm15980	predicted gene 15980 [Source:MGI Symbol;Acc:MGI:3802161]	-2.42236	0.718828	0.282624	0.470792	-1.33922	0.0646939	0.147907	-1.26298	0.0859269	0.52709	0.79507	0.230066	0.802828	2.05805	4.16422	0.037535	0.964723
ENSMUSG00000040554	protein_coding	Aipl1	aryl hydrocarbon receptor-interacting protein-like 1 [Source:MGI Symbol;Acc:MGI:2148800]	-1.10142	-1.0436	0.0245569	0.0855768	-3.09814	6.25666e-09	6.83065e-08	-1.45344	0.0233998	0.305646	0.601098	0.12474	0.726851	2.05454	4.15411	0.00624131	0.721395
ENSMUSG00000085200	lincRNA	4930552P12Rik	RIKEN cDNA 4930552P12 gene [Source:MGI Symbol;Acc:MGI:1924844]	-2.93228	-0.75635	0.51695	0.706418	-2.81068	0.0262797	0.0707932	-1.34338	0.343301	0.731129	0.71095	0.51422	0.916061	2.05433	4.15352	0.252994	1
ENSMUSG00000085867	pseudogene	Gm5834	predicted pseudogene 5834 [Source:MGI Symbol;Acc:MGI:3643955]	-2.21566	0.45861	0.496596	0.687449	-1.5899	0.103544	0.215924	-2.61631	0.00254585	0.0915839	-0.567806	0.458057	0.888513	2.04851	4.13677	0.0837122	0.975637
ENSMUSG00000043760	protein_coding	Pkhd1	polycystic kidney and hepatic disease 1 [Source:MGI Symbol;Acc:MGI:2155808]	-3.03288	2.52847	0.0482384	0.145046	0.484985	0.640346	0.778534	-0.155624	0.871191	1	1.88786	0.159297	0.772154	2.04348	4.12239	0.214497	1
ENSMUSG00000021363	protein_coding	Mak	male germ cell-associated kinase [Source:MGI Symbol;Acc:MGI:96913]	-3.33532	0.643001	0.570172	0.752582	-1.39899	0.270799	0.426346	-1.30538	0.304836	0.693769	0.736616	0.514877	0.91647	2.042	4.11815	0.22961	1
ENSMUSG00000073567	protein_coding	Tnfaip8	tumor necrosis factor, alpha-induced protein 8 [Source:MGI Symbol;Acc:MGI:2147191]	-2.86746	-0.0974284	0.890572	0.996444	-2.13884	0.0556972	0.130901	-2.50075	0.0204411	0.287028	-0.459336	0.537306	0.928049	2.04141	4.11648	0.124061	0.976681
ENSMUSG00000060730	pseudogene	Gm10086	predicted pseudogene 10086 [Source:MGI Symbol;Acc:MGI:3642342]	-3.62981	0.0446246	0.965922	1	-1.99594	0.229042	0.386395	-1.81235	0.262361	0.671714	0.228212	0.863162	1	2.04056	4.11406	0.293158	1
ENSMUSG00000068957	protein_coding	4930589L23Rik	RIKEN cDNA 4930589L23 gene [Source:MGI Symbol;Acc:MGI:1923129]	-3.62981	0.0446246	0.965922	1	-1.99594	0.229042	0.386395	-1.81235	0.262361	0.671714	0.228212	0.863162	1	2.04056	4.11406	0.293158	1
ENSMUSG00000092103	lincRNA	Gm17039	predicted gene 17039 [Source:MGI Symbol;Acc:MGI:4937866]	-3.62981	0.0446246	0.965922	1	-1.99594	0.229042	0.386395	-1.81235	0.262361	0.671714	0.228212	0.863162	1	2.04056	4.11406	0.293158	1
ENSMUSG00000093357	miRNA	AC121874.1		-3.62981	0.0446246	0.965922	1	-1.99594	0.229042	0.386395	-1.81235	0.262361	0.671714	0.228212	0.863162	1	2.04056	4.11406	0.293158	1
ENSMUSG00000045238	pseudogene	A730035I17Rik	RIKEN cDNA A730035I17 gene [Source:MGI Symbol;Acc:MGI:3696858]	-3.63245	0.12729	0.939232	1	-1.90963	0.248189	0.407136	-1.92254	0.241418	0.671714	0.114382	0.959227	1	2.03692	4.1037	0.302244	1
ENSMUSG00000050808	protein_coding	Muc15	mucin 15 [Source:MGI Symbol;Acc:MGI:2442110]	-3.63245	0.12729	0.939232	1	-1.90963	0.248189	0.407136	-1.92254	0.241418	0.671714	0.114382	0.959227	1	2.03692	4.1037	0.302244	1
ENSMUSG00000026468	protein_coding	Lhx4	LIM homeobox protein 4 [Source:MGI Symbol;Acc:MGI:101776]	-3.52404	3.67315	0.268474	0.464141	1.63774	0.512609	0.665918	-2.08506	0.641559	0.930127	-0.0496461	0.999928	1	2.03541	4.0994	0.999268	1
ENSMUSG00000084777	lincRNA	Gm16742	predicted gene, 16742 [Source:MGI Symbol;Acc:MGI:4439666]	-3.6297	1.97032	0.228103	0.433785	-0.0598864	0.95994	1	0.133379	0.935582	1	2.16359	0.197053	0.788505	2.03021	4.08464	0.289834	1
ENSMUSG00000028009	protein_coding	1700061I17Rik	RIKEN cDNA 1700061I17 gene [Source:MGI Symbol;Acc:MGI:1920612]	-3.34709	1.48661	0.247545	0.453243	-0.543172	0.636797	0.776241	-0.524949	0.65004	0.935503	1.50484	0.244822	0.802828	2.02979	4.08344	0.239092	1
ENSMUSG00000086369	lincRNA	E330017L17Rik	RIKEN cDNA E330017L17 gene [Source:MGI Symbol;Acc:MGI:2442924]	-3.30279	0.51096	0.670856	0.832734	-1.51693	0.231462	0.388824	-1.41641	0.284315	0.680121	0.611482	0.59808	0.956869	2.02789	4.07808	0.244943	1
ENSMUSG00000052154	pseudogene	Gm9870	predicted gene 9870 [Source:MGI Symbol;Acc:MGI:3708720]	-3.29852	1.67345	0.168051	0.351277	-0.353033	0.758682	0.875639	-0.970696	0.372076	0.758461	1.05579	0.405919	0.856887	2.02649	4.07411	0.22703	1
ENSMUSG00000025229	protein_coding	Pitx3	paired-like homeodomain transcription factor 3 [Source:MGI Symbol;Acc:MGI:1100498]	-3.22506	-0.185046	0.884138	0.991899	-2.21153	0.10626	0.219254	-0.759452	0.613604	0.917917	1.26703	0.305405	0.816675	2.02648	4.07409	0.308054	1
ENSMUSG00000090286	protein_coding	Gm17615	predicted gene, 17615 [Source:MGI Symbol;Acc:MGI:4937249]	-3.06359	2.31572	0.057398	0.164969	0.292518	0.78483	0.896529	-0.285052	0.762193	0.985118	1.73815	0.17924	0.788505	2.0232	4.06486	0.203048	1
ENSMUSG00000045776	protein_coding	Lrtm1	leucine-rich repeats and transmembrane domains 1 [Source:MGI Symbol;Acc:MGI:2442106]	-1.74109	-1.2521	0.0169399	0.0639151	-3.27237	1.02424e-06	7.95607e-06	-1.79356	0.0297871	0.340309	0.226705	0.595609	0.955553	2.02027	4.05659	0.0298253	0.933455
ENSMUSG00000040478	protein_coding	Prdm13	PR domain containing 13 [Source:MGI Symbol;Acc:MGI:2448528]	-3.34921	-0.126346	0.952477	1	-2.14124	0.108833	0.222787	-0.0884806	0.958398	1	1.92642	0.151756	0.763217	2.0149	4.04152	0.388569	1
ENSMUSG00000090389	pseudogene	Gm7236	predicted gene 7236 [Source:MGI Symbol;Acc:MGI:3646628]	-3.48213	1.06262	0.454937	0.648003	-0.950139	0.497206	0.65053	-0.848574	0.550691	0.886691	1.16418	0.409098	0.858902	2.01276	4.03553	0.31413	1
ENSMUSG00000026413	protein_coding	Pkp1	plakophilin 1 [Source:MGI Symbol;Acc:MGI:1328359]	-0.988332	2.43316	2.30338e-07	3.47869e-06	0.421648	0.347853	0.496736	-0.876954	0.0279287	0.331459	1.13456	0.0340656	0.485098	2.01151	4.03204	0.00249701	0.606115
ENSMUSG00000038067	protein_coding	Csf3	colony stimulating factor 3 (granulocyte) [Source:MGI Symbol;Acc:MGI:1339751]	-2.26546	4.78333	0.000445696	0.00307462	2.77184	0.00034031	0.00157981	1.43596	0.0272346	0.328914	3.44745	0.0245348	0.428656	2.01149	4.03199	0.145124	0.998622
ENSMUSG00000025165	protein_coding	Sectm1a	secreted and transmembrane 1A [Source:MGI Symbol;Acc:MGI:2384805]	-0.780293	-0.831573	0.182105	0.372389	-2.84059	1.49416e-06	1.12224e-05	-0.539039	0.43962	0.816718	1.46997	0.00525493	0.206771	2.00901	4.02507	0.0227231	0.921692
ENSMUSG00000090656	lincRNA	Gm17559	predicted gene, 17559 [Source:MGI Symbol;Acc:MGI:4937193]	-3.6302	0.0684733	0.983001	1	-1.9345	0.24155	0.400558	-1.82778	0.261749	0.671714	0.175192	0.919566	1	2.00298	4.00826	0.31028	1
ENSMUSG00000054191	protein_coding	Klf1	Kruppel-like factor 1 (erythroid) [Source:MGI Symbol;Acc:MGI:1342771]	-2.26987	-0.689349	0.276209	0.468064	-2.68863	0.00220954	0.00834672	-2.21589	0.0187989	0.274776	-0.216606	0.715862	0.992256	1.99929	3.99802	0.0731388	0.975637
ENSMUSG00000066090	protein_coding	Insl5	insulin-like 5 [Source:MGI Symbol;Acc:MGI:1346085]	-3.33964	3.64592	0.0140438	0.0550213	1.64687	0.172889	0.316236	-0.043579	0.963819	1	1.95547	0.221832	0.802155	1.99905	3.99738	0.236576	1
ENSMUSG00000006310	protein_coding	Zbtb32	zinc finger and BTB domain containing 32 [Source:MGI Symbol;Acc:MGI:1891838]	-2.24465	2.2218	0.000841517	0.00532322	0.223765	0.69769	0.824809	-0.507661	0.321344	0.710489	1.49038	0.0474958	0.53994	1.99804	3.99456	0.0278482	0.933455
ENSMUSG00000091026	protein_coding	Gm6900	predicted gene 6900 [Source:MGI Symbol;Acc:MGI:3645052]	-2.83697	1.74281	0.0796398	0.210683	-0.255126	0.754713	0.872343	-0.152325	0.854753	1	1.84561	0.0635183	0.606066	1.99794	3.99428	0.120401	0.975637
ENSMUSG00000090881	protein_coding	Gm6904	predicted gene 6904 [Source:MGI Symbol;Acc:MGI:3644962]	-2.24015	-2.1801	0.0108195	0.0450427	-4.17621	1.46358e-05	9.17622e-05	-1.47291	0.27128	0.671741	0.523195	0.398173	0.850183	1.99611	3.98922	0.180095	1
ENSMUSG00000011034	protein_coding	Slc5a1	solute carrier family 5 (sodium/glucose cotransporter), member 1 [Source:MGI Symbol;Acc:MGI:107678]	-3.6296	0.074948	0.949267	1	-1.9193	0.244052	0.403548	-1.92349	0.241291	0.671714	0.0707571	0.957353	1	1.99425	3.98408	0.300568	1
ENSMUSG00000080186	pseudogene	Gm14448	predicted gene 14448 [Source:MGI Symbol;Acc:MGI:3649326]	-2.76144	0.746029	0.408914	0.602997	-1.24744	0.218683	0.38024	-1.28624	0.191384	0.671714	0.70723	0.446339	0.880028	1.99347	3.98193	0.141952	0.994004
ENSMUSG00000086949	antisense	Gm13066	predicted gene 13066 [Source:MGI Symbol;Acc:MGI:3701131]	-3.47206	1.90649	0.451122	0.644913	-0.0867547	0.781439	0.893896	-0.378468	0.922913	1	1.61478	0.398244	0.850183	1.99325	3.98132	0.427444	1
ENSMUSG00000031965	protein_coding	Tbx20	T-box 20 [Source:MGI Symbol;Acc:MGI:1888496]	-3.27163	0.248375	0.929193	1	-1.74378	0.445552	0.598099	-1.19697	0.657309	0.939673	0.795185	0.630284	0.964837	1.99216	3.97831	0.499941	1
ENSMUSG00000086961	antisense	Gm12946	predicted gene 12946 [Source:MGI Symbol;Acc:MGI:3650946]	-2.27346	2.90921	0.00024274	0.00179531	0.918272	0.232835	0.390205	-1.09363	0.0848068	0.523857	0.897307	0.349604	0.823632	1.99094	3.97495	0.0856656	0.975637
ENSMUSG00000044609	pseudogene	Gm9294	predicted pseudogene 9294 [Source:MGI Symbol;Acc:MGI:3648888]	-3.63031	1.94692	0.233209	0.438559	-0.0422957	0.98708	1	-0.0518028	0.987872	1	1.93741	0.23308	0.802828	1.98922	3.97022	0.299696	1
ENSMUSG00000086102	lincRNA	Gm16885	predicted gene, 16885 [Source:MGI Symbol;Acc:MGI:4439809]	-3.63053	1.93982	0.230785	0.436168	-0.0457219	0.988364	1	-0.0519907	0.972135	1	1.93355	0.236759	0.802828	1.98554	3.96011	0.300272	1
ENSMUSG00000017309	protein_coding	Cd300lg	CD300 antigen like family member G [Source:MGI Symbol;Acc:MGI:1289168]	0.350904	-4.19853	6.35998e-21	5.14994e-19	-6.18271	3.06487e-37	3.91021e-35	-1.18402	0.190395	0.671714	0.800169	0.00269367	0.142777	1.98418	3.95639	0.0380441	0.971545
ENSMUSG00000043681	protein_coding	Fam25c	family with sequence similarity 25, member C [Source:MGI Symbol;Acc:MGI:1916384]	-2.41814	-1.73616	0.0134451	0.0532561	-3.71571	1.91964e-05	0.000117368	-1.75474	0.146053	0.606824	0.224806	0.655572	0.972218	1.97954	3.94368	0.128947	0.982849
ENSMUSG00000080824	pseudogene	Gm9001	predicted gene 9001 [Source:MGI Symbol;Acc:MGI:3647168]	-3.35148	1.59461	0.291884	0.481116	-0.38098	0.779678	0.892486	-0.690344	0.627665	0.923378	1.28525	0.401768	0.853404	1.97559	3.93289	0.332926	1
ENSMUSG00000017832	protein_coding	Hspb9	heat shock protein, alpha-crystallin-related, B9 [Source:MGI Symbol;Acc:MGI:1922732]	-3.63522	0.138411	0.94526	1	-1.83636	0.254604	0.411838	-1.92959	0.24428	0.671714	0.0451901	0.974123	1	1.97478	3.93067	0.308931	1
ENSMUSG00000035129	pseudogene	Gm6781	predicted gene 6781 [Source:MGI Symbol;Acc:MGI:3644510]	-3.63522	0.138411	0.94526	1	-1.83636	0.254604	0.411838	-1.92959	0.24428	0.671714	0.0451901	0.974123	1	1.97478	3.93067	0.308931	1
ENSMUSG00000083859	pseudogene	Gm12003	predicted gene 12003 [Source:MGI Symbol;Acc:MGI:3651520]	-3.63522	0.138411	0.94526	1	-1.83636	0.254604	0.411838	-1.92959	0.24428	0.671714	0.0451901	0.974123	1	1.97478	3.93067	0.308931	1
ENSMUSG00000086681	antisense	Gm16178	predicted gene 16178 [Source:MGI Symbol;Acc:MGI:3801783]	-3.63522	0.138411	0.94526	1	-1.83636	0.254604	0.411838	-1.92959	0.24428	0.671714	0.0451901	0.974123	1	1.97478	3.93067	0.308931	1
ENSMUSG00000043003	protein_coding	Rasef	RAS and EF hand domain containing [Source:MGI Symbol;Acc:MGI:2448565]	-1.02102	-1.85432	2.07427e-05	0.000202752	-3.82868	7.89529e-12	1.26095e-10	-1.8542	0.0111719	0.206535	0.120167	0.724319	0.995519	1.97436	3.92955	0.0144479	0.842486
ENSMUSG00000086700	antisense	Gm15747	predicted gene 15747 [Source:MGI Symbol;Acc:MGI:3783189]	-3.63026	0.0602341	0.965589	1	-1.91114	0.248027	0.407083	-1.91375	0.243181	0.671714	0.0576315	0.980732	1	1.97138	3.92143	0.307297	1
ENSMUSG00000086018	antisense	Gm13179	predicted gene 13179 [Source:MGI Symbol;Acc:MGI:3701958]	-3.42954	1.275	0.377142	0.570353	-0.695325	0.634713	0.774344	-1.34204	0.353087	0.739045	0.628285	0.66426	0.974953	1.97033	3.91857	0.345877	1
ENSMUSG00000030345	protein_coding	Dyrk4	dual-specificity tyrosine-(Y)-phosphorylation regulated kinase 4 [Source:MGI Symbol;Acc:MGI:1330292]	-3.53018	3.01644	0.317295	0.504071	1.04833	0.844084	0.942049	-0.508731	0.91218	1	1.45938	0.491838	0.90522	1.96811	3.91255	0.57839	1
ENSMUSG00000058183	protein_coding	Mmel1	membrane metallo-endopeptidase-like 1 [Source:MGI Symbol;Acc:MGI:1351603]	-2.98941	1.04414	0.251105	0.457662	-0.92391	0.31177	0.456707	-0.96357	0.290898	0.680987	1.00448	0.27314	0.806241	1.96805	3.91238	0.12743	0.980137
ENSMUSG00000086264	lincRNA	Gm15850	predicted gene 15850 [Source:MGI Symbol;Acc:MGI:3801986]	-2.25928	1.18329	0.0500232	0.149186	-0.779944	0.216978	0.378216	-0.991836	0.100698	0.556762	0.971398	0.126039	0.72829	1.96323	3.89935	0.0250254	0.9292
ENSMUSG00000054966	protein_coding	Ifltd1	intermediate filament tail domain containing 1 [Source:MGI Symbol;Acc:MGI:1921321]	-2.62471	-1.81617	0.0607514	0.172261	-3.77932	6.54875e-05	0.000356679	-0.824816	0.550244	0.886583	1.13833	0.0771285	0.643784	1.96315	3.89912	0.231728	1
ENSMUSG00000086646	lincRNA	5133400J02Rik	RIKEN cDNA 5133400J02 gene [Source:MGI Symbol;Acc:MGI:1918547]	-3.62949	1.94267	0.230425	0.435676	-0.0199893	0.984129	1	-0.0265498	0.97467	1	1.93611	0.233235	0.802828	1.96266	3.8978	0.29734	1
ENSMUSG00000059912	protein_coding	Rpl21-ps6	ribosomal protein L21, pseudogene 6 [Source:MGI Symbol;Acc:MGI:3643554]	-3.29913	1.4072	0.393026	0.586385	-0.551206	0.735078	0.85571	-0.653777	0.697102	0.957169	1.30463	0.419824	0.864873	1.95841	3.88633	0.390812	1
ENSMUSG00000081974	pseudogene	Gm11960	predicted gene 11960 [Source:MGI Symbol;Acc:MGI:3652301]	-2.91746	0.729089	0.425827	0.621093	-1.22858	0.284798	0.435209	-1.87411	0.0777653	0.503833	0.0835681	0.93481	1	1.95767	3.88435	0.181768	1
ENSMUSG00000085931	lincRNA	Gm12648	predicted gene 12648 [Source:MGI Symbol;Acc:MGI:3649948]	-3.63146	1.91495	0.233837	0.438951	-0.0426982	0.993811	1	-0.0235498	0.991159	1	1.9341	0.23674	0.802828	1.95765	3.88429	0.302835	1
ENSMUSG00000058153	protein_coding	Sez6l	seizure related 6 homolog like [Source:MGI Symbol;Acc:MGI:1935121]	-2.38813	1.29221	0.091405	0.23334	-0.661766	0.3282	0.475225	-0.488403	0.47773	0.841965	1.46557	0.0516602	0.558164	1.95398	3.87441	0.0558681	0.975637
ENSMUSG00000054822	protein_coding	1700041G16Rik	RIKEN cDNA 1700041G16 gene [Source:MGI Symbol;Acc:MGI:1920549]	-3.5309	-0.691788	0.630489	0.799922	-2.64449	0.10709	0.220367	-1.92349	0.237785	0.671714	0.0292123	0.980261	1	1.9527	3.87099	0.275518	1
ENSMUSG00000029868	protein_coding	Trpv6	transient receptor potential cation channel, subfamily V, member 6 [Source:MGI Symbol;Acc:MGI:1927259]	-3.62827	1.90784	0.240186	0.445466	-0.0438265	0.987593	1	0.0725029	0.946445	1	2.02417	0.220661	0.802108	1.95167	3.86821	0.311057	1
ENSMUSG00000087268	lincRNA	Gm14486	predicted gene 14486 [Source:MGI Symbol;Acc:MGI:3649723]	-3.62827	1.90784	0.240186	0.445466	-0.0438265	0.987593	1	0.0725029	0.946445	1	2.02417	0.220661	0.802108	1.95167	3.86821	0.311057	1
ENSMUSG00000087600	antisense	Gm14454	predicted gene 14454 [Source:MGI Symbol;Acc:MGI:3650161]	-3.34368	1.0086	0.388615	0.581942	-0.937871	0.513108	0.666369	-1.67674	0.19593	0.671714	0.269734	0.835353	1	1.94647	3.85432	0.298712	1
ENSMUSG00000086832	lincRNA	2810425M01Rik	RIKEN cDNA 2810425M01 gene [Source:MGI Symbol;Acc:MGI:1917222]	-3.32888	1.02268	0.377489	0.570615	-0.922918	0.519538	0.672134	-1.60032	0.219326	0.671714	0.345277	0.788041	1	1.9456	3.85197	0.296962	1
ENSMUSG00000062874	protein_coding	Gm4978	predicted gene 4978 [Source:MGI Symbol;Acc:MGI:3645765]	-3.63277	1.9553	0.231482	0.436959	0.0102385	0.981177	1	0.0772739	0.95003	1	2.02234	0.222092	0.802155	1.94506	3.85055	0.308442	1
ENSMUSG00000057990	pseudogene	E030024N20Rik	RIKEN cDNA E030024N20 gene [Source:MGI Symbol;Acc:MGI:2442009]	-3.22387	2.6525	0.0937156	0.237498	0.7086	0.430977	0.583464	1.36552	0.184351	0.665229	3.30942	0.0281583	0.450368	1.9439	3.84744	0.197582	1
ENSMUSG00000081651	pseudogene	Gm15530	predicted gene 15530 [Source:MGI Symbol;Acc:MGI:3782978]	-3.63256	1.87429	0.245324	0.450805	-0.0676634	0.973267	1	-0.0841216	0.958087	1	1.85783	0.251078	0.802828	1.94196	3.84226	0.308866	1
ENSMUSG00000079564	protein_coding	Gm11149	predicted gene 11149 [Source:MGI Symbol;Acc:MGI:3642683]	-3.51846	0.0361017	0.983592	1	-1.90302	0.24767	0.406809	-2.58722	0.123771	0.58006	-0.648103	0.66686	0.975886	1.93912	3.83471	0.291075	1
ENSMUSG00000059562	protein_coding	Ccdc154	coiled-coil domain containing 154 [Source:MGI Symbol;Acc:MGI:2685163]	-3.05916	2.85023	0.0148738	0.0576103	0.913305	0.438898	0.59156	-1.18303	0.222588	0.671714	0.75389	0.595372	0.955413	1.93692	3.82888	0.285414	1
ENSMUSG00000044737	protein_coding	Klk14	kallikrein related-peptidase 14 [Source:MGI Symbol;Acc:MGI:2447564]	-2.07366	1.7165	0.00557099	0.0261777	-0.218182	0.729514	0.851106	-1.07605	0.0593472	0.453985	0.858631	0.210248	0.797334	1.93468	3.82294	0.0304679	0.933782
ENSMUSG00000056875	protein_coding	Gm3386	predicted gene 3386 [Source:MGI Symbol;Acc:MGI:3781564]	-3.63157	0.0173718	0.991027	1	-1.91394	0.247584	0.406809	-1.86286	0.255764	0.671714	0.0684556	0.968588	1	1.93131	3.81402	0.316937	1
ENSMUSG00000082580	pseudogene	Gm13182	predicted gene 13182 [Source:MGI Symbol;Acc:MGI:3650465]	-3.63157	0.0173718	0.991027	1	-1.91394	0.247584	0.406809	-1.86286	0.255764	0.671714	0.0684556	0.968588	1	1.93131	3.81402	0.316937	1
ENSMUSG00000085212	lincRNA	4931440J10Rik	RIKEN cDNA 4931440J10 gene [Source:MGI Symbol;Acc:MGI:1918250]	-3.25458	-1.07153	0.406774	0.60069	-3.00102	0.0731382	0.163393	-2.95083	0.0886165	0.534818	-1.02135	0.386632	0.843274	1.92948	3.80919	0.235576	1
ENSMUSG00000028360	protein_coding	Slc44a5	solute carrier family 44, member 5 [Source:MGI Symbol;Acc:MGI:3035141]	-2.82756	1.45535	0.09568	0.241001	-0.473599	0.560636	0.710558	-0.689772	0.382276	0.767911	1.23917	0.170703	0.788505	1.92895	3.80777	0.107717	0.975637
ENSMUSG00000087253	lincRNA	Gm12043	predicted gene 12043 [Source:MGI Symbol;Acc:MGI:3651843]	-2.70915	3.07952	0.00570682	0.0267244	1.15208	0.179693	0.326341	0.0594407	0.937497	1	1.98687	0.108343	0.69909	1.92743	3.80378	0.179103	1
ENSMUSG00000087632	pseudogene	Gm6058	predicted gene 6058 [Source:MGI Symbol;Acc:MGI:3648617]	-3.6333	1.94438	0.233554	0.438951	0.0181579	0.999954	1	-0.0551775	0.982265	1	1.87105	0.24198	0.802828	1.92622	3.80059	0.306507	1
ENSMUSG00000088769	misc_RNA	7SK	7SK RNA [Source:RFAM;Acc:RF00100]	-2.96398	3.08466	0.0144044	0.0561753	1.15908	0.340936	0.488922	-1.08267	0.292495	0.682332	0.842904	0.567299	0.942183	1.92558	3.79889	0.30245	1
ENSMUSG00000049233	protein_coding	Apoo-ps	apolipoprotein O, pseudogene [Source:MGI Symbol;Acc:MGI:3649039]	-2.26812	0.194311	0.771048	0.909818	-1.73079	0.0184284	0.0521731	-1.29049	0.0968857	0.551321	0.634603	0.317293	0.823044	1.9251	3.79762	0.0552189	0.975637
ENSMUSG00000009097	protein_coding	Tbx1	T-box 1 [Source:MGI Symbol;Acc:MGI:98493]	-1.75287	0.310587	0.666849	0.829211	-1.61393	0.0104311	0.0319825	-0.152636	0.831151	1	1.77189	0.00548936	0.210224	1.92452	3.79611	0.0459745	0.975637
ENSMUSG00000030158	protein_coding	Clec12b	C-type lectin domain family 12, member B [Source:MGI Symbol;Acc:MGI:1918433]	-1.5692	6.41103	3.45424e-10	8.35721e-09	4.48794	2.03548e-11	3.10184e-10	0.592447	0.136869	0.592108	2.51553	0.105094	0.695014	1.92308	3.79232	0.170999	1
ENSMUSG00000085721	lincRNA	Gm12796	predicted gene 12796 [Source:MGI Symbol;Acc:MGI:3649207]	-3.17587	2.71776	0.0967872	0.243113	0.794892	0.442802	0.595103	1.62431	0.155489	0.620487	3.54718	0.0253813	0.432093	1.92286	3.79175	0.213463	1
ENSMUSG00000050685	protein_coding	Ccdc54	coiled-coil domain containing 54 [Source:MGI Symbol;Acc:MGI:1916589]	-3.38719	3.43853	0.0217433	0.077535	1.51597	0.236665	0.394894	-0.49234	0.623156	0.921596	1.43022	0.297737	0.813459	1.92256	3.79094	0.253903	1
ENSMUSG00000006218	protein_coding	Fam131c	family with sequence similarity 131, member C [Source:MGI Symbol;Acc:MGI:2685539]	-2.96262	0.620655	0.570699	0.753054	-1.30071	0.282277	0.4322	-1.64337	0.165624	0.635376	0.277988	0.800167	1	1.92136	3.78781	0.240636	1
ENSMUSG00000087547	lincRNA	2410019O14Rik	RIKEN cDNA 2410019O14 gene [Source:MGI Symbol;Acc:MGI:1925566]	-2.66374	0.309084	0.728075	0.876506	-1.60835	0.0521328	0.124105	-0.581356	0.533999	0.879116	1.33608	0.091657	0.674913	1.91743	3.7775	0.121591	0.975637
ENSMUSG00000081850	pseudogene	Gm15667	predicted gene 15667 [Source:MGI Symbol;Acc:MGI:3783109]	-3.13275	0.206942	0.892145	0.997413	-1.71048	0.211536	0.371029	-0.479252	0.731656	0.972763	1.43817	0.262994	0.806024	1.91742	3.77747	0.319455	1
ENSMUSG00000042976	lincRNA	9930038B18Rik	RIKEN cDNA 9930038B18 gene [Source:MGI Symbol;Acc:MGI:2442156]	-3.33325	3.50001	0.0254806	0.088124	1.5832	0.233326	0.390908	-0.0620543	0.951707	1	1.85476	0.240237	0.802828	1.91681	3.77588	0.256945	1
ENSMUSG00000021506	protein_coding	Pitx1	paired-like homeodomain transcription factor 1 [Source:MGI Symbol;Acc:MGI:107374]	-3.53355	2.70221	0.107389	0.260419	0.786421	0.610768	0.753977	0.0228943	0.980968	1	1.93868	0.237632	0.802828	1.91579	3.7732	0.2849	1
ENSMUSG00000078305	protein_coding	Gm3436	predicted pseudogene 3436 [Source:MGI Symbol;Acc:MGI:3781613]	-2.60508	1.28809	0.150152	0.324113	-0.627549	0.428859	0.581429	-0.487428	0.551483	0.887206	1.42821	0.104572	0.69327	1.91563	3.7728	0.10966	0.975637
ENSMUSG00000045942	protein_coding	BC049762	cDNA sequence BC049762 [Source:MGI Symbol;Acc:MGI:3039622]	-1.79385	-0.161276	0.790978	0.925259	-2.07672	7.62567e-05	0.000410242	-0.33672	0.611776	0.917297	1.57872	0.00114244	0.0861358	1.91544	3.77229	0.0221178	0.91728
ENSMUSG00000085069	lincRNA	Gm13111	predicted gene 13111 [Source:MGI Symbol;Acc:MGI:3651882]	-1.33961	-3.37711	3.56936e-08	6.29125e-07	-5.29021	3.02783e-12	5.13072e-11	-1.78018	0.148744	0.612023	0.132919	0.737737	1	1.9131	3.76616	0.138681	0.991466
ENSMUSG00000093536	protein_coding	AC188461.4	uncharacterized protein LOC100042450 [Source:RefSeq peptide;Acc:NP_001128224]	-2.87321	1.33887	0.118145	0.277488	-0.573334	0.491927	0.645586	-1.04884	0.193529	0.671714	0.863362	0.331518	0.823632	1.9122	3.76383	0.11108	0.975637
ENSMUSG00000087420	lincRNA	Gm6277	predicted gene 6277 [Source:MGI Symbol;Acc:MGI:3779583]	-1.42904	-1.71285	0.00280458	0.0148728	-3.61957	5.11724e-09	5.65991e-08	-1.13118	0.174266	0.648591	0.77554	0.0729549	0.636421	1.90672	3.74955	0.0433379	0.975637
ENSMUSG00000028356	protein_coding	Ambp	alpha 1 microglobulin/bikunin [Source:MGI Symbol;Acc:MGI:88002]	-3.33325	3.1751	0.316791	0.503416	1.26884	0.831778	0.932871	0.359853	0.831592	1	2.26612	0.367274	0.828737	1.90626	3.74837	0.543998	1
ENSMUSG00000074892	protein_coding	B3galt5	UDP-Gal:betaGlcNAc beta 1,3-galactosyltransferase, polypeptide 5 [Source:MGI Symbol;Acc:MGI:2136878]	-2.79912	-0.788103	0.309897	0.500816	-2.6925	0.0126033	0.0377258	-1.97988	0.0933381	0.541855	-0.0754853	0.921847	1	1.9044	3.74353	0.160666	1
ENSMUSG00000093257	miRNA	CT010471.1		-3.52534	1.87188	0.237604	0.442222	-0.0312497	0.976093	1	0.804409	0.569112	0.897336	2.70754	0.0942428	0.677808	1.90313	3.74023	0.273937	1
ENSMUSG00000066270	pseudogene	Gm10157	predicted gene 10157 [Source:MGI Symbol;Acc:MGI:3642264]	-3.25568	1.8411	0.127303	0.291387	-0.0615794	0.953368	1	-0.414223	0.680716	0.949911	1.48846	0.244809	0.802828	1.90268	3.73907	0.237546	1
ENSMUSG00000085714	antisense	Gm13008	predicted gene 13008 [Source:MGI Symbol;Acc:MGI:3702670]	-3.41735	1.14335	0.500748	0.691587	-0.758261	0.659697	0.794271	-1.12251	0.511276	0.864664	0.779102	0.648222	0.969944	1.90161	3.7363	0.432768	1
ENSMUSG00000084154	pseudogene	Gm15644	predicted gene 15644 [Source:MGI Symbol;Acc:MGI:3783088]	-3.52889	1.95099	0.227068	0.432985	0.0494075	0.975434	1	0.778289	0.594966	0.910265	2.67987	0.100297	0.686921	1.90158	3.73623	0.275434	1
ENSMUSG00000090542	lincRNA	Gm10814	predicted gene 10814 [Source:MGI Symbol;Acc:MGI:3642580]	-1.64745	-0.0422163	0.950353	1	-1.94367	0.00762401	0.0244849	-1.24877	0.0994882	0.555705	0.652677	0.314959	0.821509	1.90145	3.73588	0.0574477	0.975637
ENSMUSG00000091421	pseudogene	Gm17510	predicted gene, 17510 [Source:MGI Symbol;Acc:MGI:4937144]	-3.62602	0.0314698	0.987766	1	-1.86588	0.254843	0.411838	-1.80975	0.266135	0.671714	0.0876028	0.954106	1	1.89735	3.72529	0.324499	1
ENSMUSG00000029299	protein_coding	Abcg3	ATP-binding cassette, sub-family G (WHITE), member 3 [Source:MGI Symbol;Acc:MGI:1351624]	-2.64368	-0.710011	0.388416	0.581723	-2.60333	0.00501819	0.0171365	-1.14177	0.290618	0.680755	0.751547	0.283748	0.806241	1.89332	3.71489	0.14252	0.99481
ENSMUSG00000090528	pseudogene	Gm17381	predicted gene, 17381 [Source:MGI Symbol;Acc:MGI:4937015]	-3.22363	-0.161302	0.99999	1	-2.05017	0.082805	0.180767	2.53744	0.132495	0.589705	4.4263	0.00411885	0.17874	1.88887	3.70344	1	1
ENSMUSG00000092063	lincRNA	Gm17242	predicted gene, 17242 [Source:MGI Symbol;Acc:MGI:4936876]	-3.06743	0.609148	0.615967	0.788145	-1.27521	0.188837	0.339186	-0.068471	0.955407	1	1.81589	0.0828906	0.662367	1.88436	3.6919	0.236858	1
ENSMUSG00000090828	non_coding	Sox2ot	SOX2 overlapping transcript (non-protein coding) [Source:MGI Symbol;Acc:MGI:2444112]	-2.64497	2.41774	0.0317596	0.104975	0.536778	0.58243	0.729973	-0.334382	0.709942	0.962787	1.54658	0.188717	0.788505	1.88096	3.6832	0.198366	1
ENSMUSG00000031142	protein_coding	Cacna1f	calcium channel, voltage-dependent, alpha 1F subunit [Source:MGI Symbol;Acc:MGI:1859639]	-3.43136	-1.2625	0.367684	0.560193	-3.14287	0.0568966	0.133107	-1.85532	0.253516	0.671714	0.0250524	0.976564	1	1.88037	3.6817	0.282377	1
ENSMUSG00000091392	lincRNA	Gm17263	predicted gene, 17263 [Source:MGI Symbol;Acc:MGI:4936897]	-3.52546	-0.672487	0.674242	0.834964	-2.55245	0.130223	0.254371	-1.96022	0.239979	0.671714	-0.0802641	0.952177	1	1.87996	3.68064	0.300072	1
ENSMUSG00000010064	protein_coding	Slc38a3	solute carrier family 38, member 3 [Source:MGI Symbol;Acc:MGI:1923507]	-1.59553	3.83393	1.11445e-07	1.7903e-06	1.95437	8.7886e-05	0.000466514	0.379309	0.351281	0.737233	2.25887	0.0118391	0.308469	1.87956	3.67962	0.0567501	0.975637
ENSMUSG00000002076	protein_coding	Hsf2bp	heat shock transcription factor 2 binding protein [Source:MGI Symbol;Acc:MGI:1921627]	-2.19327	1.69457	0.0409839	0.128424	-0.182555	0.8009	0.908923	-0.216873	0.761539	0.984624	1.66025	0.0463306	0.535453	1.87712	3.67341	0.0894466	0.975637
ENSMUSG00000079457	pseudogene	Gm7609	predicted pseudogene 7609 [Source:MGI Symbol;Acc:MGI:3644536]	-1.81058	-0.111154	0.831854	0.956068	-1.9872	0.000497746	0.00222319	-1.21783	0.0574776	0.449177	0.658218	0.159485	0.77257	1.87605	3.67069	0.0178623	0.908225
ENSMUSG00000068674	protein_coding	Gm10247	predicted gene 10247 [Source:MGI Symbol;Acc:MGI:3641838]	-3.21212	0.0131112	0.990448	1	-1.86224	0.113008	0.228852	-1.3701	0.285249	0.680121	0.50526	0.606714	0.957687	1.87536	3.66892	0.241883	1
ENSMUSG00000042655	protein_coding	Fam159b	family with sequence similarity 159, member B [Source:MGI Symbol;Acc:MGI:1925053]	-3.63341	1.91531	0.233809	0.438951	0.0434641	0.997465	1	-0.00149249	0.988089	1	1.87036	0.242108	0.802828	1.87185	3.66002	0.306709	1
ENSMUSG00000059654	protein_coding	Reg1	regenerating islet-derived 1 [Source:MGI Symbol;Acc:MGI:97895]	-3.63341	1.91531	0.233809	0.438951	0.0434641	0.997465	1	-0.00149249	0.988089	1	1.87036	0.242108	0.802828	1.87185	3.66002	0.306709	1
ENSMUSG00000085012	antisense	Gm15492	predicted gene 15492 [Source:MGI Symbol;Acc:MGI:3782938]	-2.66389	1.0991	0.131952	0.296766	-0.770901	0.304517	0.453842	-1.01653	0.164251	0.633515	0.85347	0.258503	0.805887	1.87001	3.65534	0.0748066	0.975637
ENSMUSG00000086216	lincRNA	Gm13610	predicted gene 13610 [Source:MGI Symbol;Acc:MGI:3651297]	-2.64647	1.20731	0.106751	0.259471	-0.659887	0.409582	0.562163	-1.1162	0.136681	0.592108	0.750994	0.349527	0.823632	1.8672	3.64823	0.0895484	0.975637
ENSMUSG00000072571	protein_coding	G630016D24Rik	RIKEN cDNA G630016D24 gene [Source:MGI Symbol;Acc:MGI:3588246]	-2.30044	0.657423	0.345521	0.535687	-1.20944	0.0741585	0.165178	-0.779369	0.275434	0.676227	1.08749	0.100318	0.686921	1.86686	3.64737	0.0553239	0.975637
ENSMUSG00000060438	pseudogene	Rps10-ps1	ribosomal protein S10, pseudogene 1 [Source:MGI Symbol;Acc:MGI:3644167]	-2.80296	0.89994	0.243993	0.449478	-0.965864	0.30024	0.45226	-1.50592	0.0794432	0.508638	0.359884	0.66919	0.975899	1.8658	3.64471	0.124141	0.976681
ENSMUSG00000045036	protein_coding	Tmem232	transmembrane protein 232 [Source:MGI Symbol;Acc:MGI:2685786]	-3.52662	0.0133662	0.989752	1	-1.85094	0.255937	0.411838	-2.70455	0.106287	0.566803	-0.840243	0.552222	0.934987	1.86431	3.64094	0.30076	1
ENSMUSG00000007034	protein_coding	Slc44a4	solute carrier family 44, member 4 [Source:MGI Symbol;Acc:MGI:1917379]	-3.74183	1.82498	0.263649	0.46063	-0.0384462	0.999996	1	-1.84221	0.268123	0.671714	0.0212158	0.999996	1	1.86343	3.63872	0.999702	1
ENSMUSG00000021566	antisense	5430425J12Rik	RIKEN cDNA 5430425J12 gene [Source:MGI Symbol;Acc:MGI:1918640]	-3.74183	1.82498	0.263649	0.46063	-0.0384462	0.999996	1	-1.84221	0.268123	0.671714	0.0212158	0.999996	1	1.86343	3.63872	0.999702	1
ENSMUSG00000022598	protein_coding	Psca	prostate stem cell antigen [Source:MGI Symbol;Acc:MGI:1919623]	-3.74183	1.82498	0.263649	0.46063	-0.0384462	0.999996	1	-1.84221	0.268123	0.671714	0.0212158	0.999996	1	1.86343	3.63872	0.999702	1
ENSMUSG00000024124	protein_coding	Prss30	protease, serine, 30 [Source:MGI Symbol;Acc:MGI:1353645]	-3.74183	1.82498	0.263649	0.46063	-0.0384462	0.999996	1	-1.84221	0.268123	0.671714	0.0212158	0.999996	1	1.86343	3.63872	0.999702	1
ENSMUSG00000024223	protein_coding	4930511I11Rik	RIKEN cDNA 4930511I11 gene [Source:MGI Symbol;Acc:MGI:1914895]	-3.74183	1.82498	0.263649	0.46063	-0.0384462	0.999996	1	-1.84221	0.268123	0.671714	0.0212158	0.999996	1	1.86343	3.63872	0.999702	1
ENSMUSG00000025461	protein_coding	Cd163l1	CD163 molecule-like 1 [Source:MGI Symbol;Acc:MGI:2443796]	-3.74183	1.82498	0.263649	0.46063	-0.0384462	0.999996	1	-1.84221	0.268123	0.671714	0.0212158	0.999996	1	1.86343	3.63872	0.999702	1
ENSMUSG00000027409	protein_coding	1700020A23Rik	RIKEN cDNA 1700020A23 gene [Source:MGI Symbol;Acc:MGI:1922906]	-3.74183	1.82498	0.263649	0.46063	-0.0384462	0.999996	1	-1.84221	0.268123	0.671714	0.0212158	0.999996	1	1.86343	3.63872	0.999702	1
ENSMUSG00000029878	protein_coding	Dbpht2	DNA binding protein with his-thr domain [Source:MGI Symbol;Acc:MGI:2679513]	-3.74183	1.82498	0.263649	0.46063	-0.0384462	0.999996	1	-1.84221	0.268123	0.671714	0.0212158	0.999996	1	1.86343	3.63872	0.999702	1
ENSMUSG00000030228	protein_coding	Pik3c2g	phosphatidylinositol 3-kinase, C2 domain containing, gamma polypeptide [Source:MGI Symbol;Acc:MGI:1203730]	-3.74183	1.82498	0.263649	0.46063	-0.0384462	0.999996	1	-1.84221	0.268123	0.671714	0.0212158	0.999996	1	1.86343	3.63872	0.999702	1
ENSMUSG00000031559	protein_coding	4930555F03Rik	RIKEN cDNA 4930555F03 gene [Source:MGI Symbol;Acc:MGI:1922609]	-3.74183	1.82498	0.263649	0.46063	-0.0384462	0.999996	1	-1.84221	0.268123	0.671714	0.0212158	0.999996	1	1.86343	3.63872	0.999702	1
ENSMUSG00000031738	protein_coding	Irx6	Iroquois related homeobox 6 (Drosophila) [Source:MGI Symbol;Acc:MGI:1927642]	-3.74183	1.82498	0.263649	0.46063	-0.0384462	0.999996	1	-1.84221	0.268123	0.671714	0.0212158	0.999996	1	1.86343	3.63872	0.999702	1
ENSMUSG00000036463	protein_coding	4930544G11Rik	RIKEN cDNA 4930544G11 gene [Source:MGI Symbol;Acc:MGI:1914903]	-3.74183	1.82498	0.263649	0.46063	-0.0384462	0.999996	1	-1.84221	0.268123	0.671714	0.0212158	0.999996	1	1.86343	3.63872	0.999702	1
ENSMUSG00000037028	protein_coding	Gm12800	predicted gene 12800 [Source:MGI Symbol;Acc:MGI:3652120]	-3.74183	1.82498	0.263649	0.46063	-0.0384462	0.999996	1	-1.84221	0.268123	0.671714	0.0212158	0.999996	1	1.86343	3.63872	0.999702	1
ENSMUSG00000037307	protein_coding	Banf2	barrier to autointegration factor 2 [Source:MGI Symbol;Acc:MGI:2684961]	-3.74183	1.82498	0.263649	0.46063	-0.0384462	0.999996	1	-1.84221	0.268123	0.671714	0.0212158	0.999996	1	1.86343	3.63872	0.999702	1
ENSMUSG00000039215	protein_coding	Svs1	seminal vesicle secretory protein 1 [Source:MGI Symbol;Acc:MGI:2682321]	-3.74183	1.82498	0.263649	0.46063	-0.0384462	0.999996	1	-1.84221	0.268123	0.671714	0.0212158	0.999996	1	1.86343	3.63872	0.999702	1
ENSMUSG00000039830	protein_coding	Olig2	oligodendrocyte transcription factor 2 [Source:MGI Symbol;Acc:MGI:1355331]	-3.74183	1.82498	0.263649	0.46063	-0.0384462	0.999996	1	-1.84221	0.268123	0.671714	0.0212158	0.999996	1	1.86343	3.63872	0.999702	1
ENSMUSG00000040284	protein_coding	Gzmg	granzyme G [Source:MGI Symbol;Acc:MGI:109253]	-3.74183	1.82498	0.263649	0.46063	-0.0384462	0.999996	1	-1.84221	0.268123	0.671714	0.0212158	0.999996	1	1.86343	3.63872	0.999702	1
ENSMUSG00000041644	protein_coding	Slc5a12	solute carrier family 5 (sodium/glucose cotransporter), member 12 [Source:MGI Symbol;Acc:MGI:2138890]	-3.74183	1.82498	0.263649	0.46063	-0.0384462	0.999996	1	-1.84221	0.268123	0.671714	0.0212158	0.999996	1	1.86343	3.63872	0.999702	1
ENSMUSG00000042351	protein_coding	Grap2	GRB2-related adaptor protein 2 [Source:MGI Symbol;Acc:MGI:1333842]	-3.74183	1.82498	0.263649	0.46063	-0.0384462	0.999996	1	-1.84221	0.268123	0.671714	0.0212158	0.999996	1	1.86343	3.63872	0.999702	1
ENSMUSG00000042846	protein_coding	Lrrtm3	leucine rich repeat transmembrane neuronal 3 [Source:MGI Symbol;Acc:MGI:2389177]	-3.74183	1.82498	0.263649	0.46063	-0.0384462	0.999996	1	-1.84221	0.268123	0.671714	0.0212158	0.999996	1	1.86343	3.63872	0.999702	1
ENSMUSG00000044294	protein_coding	Krt84	keratin 84 [Source:MGI Symbol;Acc:MGI:96700]	-3.74183	1.82498	0.263649	0.46063	-0.0384462	0.999996	1	-1.84221	0.268123	0.671714	0.0212158	0.999996	1	1.86343	3.63872	0.999702	1
ENSMUSG00000046804	protein_coding	Phgr1	proline/histidine/glycine-rich 1 [Source:MGI Symbol;Acc:MGI:1858382]	-3.74183	1.82498	0.263649	0.46063	-0.0384462	0.999996	1	-1.84221	0.268123	0.671714	0.0212158	0.999996	1	1.86343	3.63872	0.999702	1
ENSMUSG00000046881	protein_coding	Olfr374	olfactory receptor 374 [Source:MGI Symbol;Acc:MGI:3030208]	-3.74183	1.82498	0.263649	0.46063	-0.0384462	0.999996	1	-1.84221	0.268123	0.671714	0.0212158	0.999996	1	1.86343	3.63872	0.999702	1
ENSMUSG00000047485	protein_coding	Klhl34	kelch-like 34 (Drosophila) [Source:MGI Symbol;Acc:MGI:2685234]	-3.74183	1.82498	0.263649	0.46063	-0.0384462	0.999996	1	-1.84221	0.268123	0.671714	0.0212158	0.999996	1	1.86343	3.63872	0.999702	1
ENSMUSG00000047517	protein_coding	Dmbt1	deleted in malignant brain tumors 1 [Source:MGI Symbol;Acc:MGI:106210]	-3.74183	1.82498	0.263649	0.46063	-0.0384462	0.999996	1	-1.84221	0.268123	0.671714	0.0212158	0.999996	1	1.86343	3.63872	0.999702	1
ENSMUSG00000049537	protein_coding	Tecrl	trans-2,3-enoyl-CoA reductase-like [Source:MGI Symbol;Acc:MGI:2444966]	-3.74183	1.82498	0.263649	0.46063	-0.0384462	0.999996	1	-1.84221	0.268123	0.671714	0.0212158	0.999996	1	1.86343	3.63872	0.999702	1
ENSMUSG00000049737	protein_coding	Olfr1361	olfactory receptor 1361 [Source:MGI Symbol;Acc:MGI:3031195]	-3.74183	1.82498	0.263649	0.46063	-0.0384462	0.999996	1	-1.84221	0.268123	0.671714	0.0212158	0.999996	1	1.86343	3.63872	0.999702	1
ENSMUSG00000050343	protein_coding	Olfr1378	olfactory receptor 1378 [Source:MGI Symbol;Acc:MGI:3031212]	-3.74183	1.82498	0.263649	0.46063	-0.0384462	0.999996	1	-1.84221	0.268123	0.671714	0.0212158	0.999996	1	1.86343	3.63872	0.999702	1
ENSMUSG00000050440	protein_coding	Hamp	hepcidin antimicrobial peptide [Source:MGI Symbol;Acc:MGI:1933533]	-3.74183	1.82498	0.263649	0.46063	-0.0384462	0.999996	1	-1.84221	0.268123	0.671714	0.0212158	0.999996	1	1.86343	3.63872	0.999702	1
ENSMUSG00000051354	protein_coding	Samd3	sterile alpha motif domain containing 3 [Source:MGI Symbol;Acc:MGI:2685469]	-3.74183	1.82498	0.263649	0.46063	-0.0384462	0.999996	1	-1.84221	0.268123	0.671714	0.0212158	0.999996	1	1.86343	3.63872	0.999702	1
ENSMUSG00000051361	protein_coding	6030498E09Rik	RIKEN cDNA 6030498E09 gene [Source:MGI Symbol;Acc:MGI:1925133]	-3.74183	1.82498	0.263649	0.46063	-0.0384462	0.999996	1	-1.84221	0.268123	0.671714	0.0212158	0.999996	1	1.86343	3.63872	0.999702	1
ENSMUSG00000052117	protein_coding	D630039A03Rik	RIKEN cDNA D630039A03 gene [Source:MGI Symbol;Acc:MGI:2442889]	-3.74183	1.82498	0.263649	0.46063	-0.0384462	0.999996	1	-1.84221	0.268123	0.671714	0.0212158	0.999996	1	1.86343	3.63872	0.999702	1
ENSMUSG00000053862	protein_coding	Ostb	organic solute transporter beta [Source:MGI Symbol;Acc:MGI:3582052]	-3.74183	1.82498	0.263649	0.46063	-0.0384462	0.999996	1	-1.84221	0.268123	0.671714	0.0212158	0.999996	1	1.86343	3.63872	0.999702	1
ENSMUSG00000057170	protein_coding	Prl3d1	prolactin family 3, subfamily d, member 1 [Source:MGI Symbol;Acc:MGI:97606]	-3.74183	1.82498	0.263649	0.46063	-0.0384462	0.999996	1	-1.84221	0.268123	0.671714	0.0212158	0.999996	1	1.86343	3.63872	0.999702	1
ENSMUSG00000059043	protein_coding	Olfr15	olfactory receptor 15 [Source:MGI Symbol;Acc:MGI:106182]	-3.74183	1.82498	0.263649	0.46063	-0.0384462	0.999996	1	-1.84221	0.268123	0.671714	0.0212158	0.999996	1	1.86343	3.63872	0.999702	1
ENSMUSG00000062036	pseudogene	4932415M13Rik	RIKEN cDNA 4932415M13 gene [Source:MGI Symbol;Acc:MGI:3608328]	-3.74183	1.82498	0.263649	0.46063	-0.0384462	0.999996	1	-1.84221	0.268123	0.671714	0.0212158	0.999996	1	1.86343	3.63872	0.999702	1
ENSMUSG00000063162	protein_coding	Gm16416	predicted gene 16416 [Source:MGI Symbol;Acc:MGI:3646635]	-3.74183	1.82498	0.263649	0.46063	-0.0384462	0.999996	1	-1.84221	0.268123	0.671714	0.0212158	0.999996	1	1.86343	3.63872	0.999702	1
ENSMUSG00000065061	snoRNA	SNORA29	Small nucleolar RNA SNORA29 [Source:RFAM;Acc:RF00429]	-3.74183	1.82498	0.263649	0.46063	-0.0384462	0.999996	1	-1.84221	0.268123	0.671714	0.0212158	0.999996	1	1.86343	3.63872	0.999702	1
ENSMUSG00000069855	protein_coding	Slc47a2	solute carrier family 47, member 2 [Source:MGI Symbol;Acc:MGI:3588190]	-3.74183	1.82498	0.263649	0.46063	-0.0384462	0.999996	1	-1.84221	0.268123	0.671714	0.0212158	0.999996	1	1.86343	3.63872	0.999702	1
ENSMUSG00000070063	snoRNA	Snora33	small nucleolar RNA, H/ACA box 33 [Source:MGI Symbol;Acc:MGI:3819501]	-3.74183	1.82498	0.263649	0.46063	-0.0384462	0.999996	1	-1.84221	0.268123	0.671714	0.0212158	0.999996	1	1.86343	3.63872	0.999702	1
ENSMUSG00000071158	protein_coding	Gm156	predicted gene 156 [Source:MGI Symbol;Acc:MGI:2685002]	-3.74183	1.82498	0.263649	0.46063	-0.0384462	0.999996	1	-1.84221	0.268123	0.671714	0.0212158	0.999996	1	1.86343	3.63872	0.999702	1
ENSMUSG00000071265	protein_coding	1700086L19Rik	RIKEN cDNA 1700086L19 gene [Source:MGI Symbol;Acc:MGI:1921534]	-3.74183	1.82498	0.263649	0.46063	-0.0384462	0.999996	1	-1.84221	0.268123	0.671714	0.0212158	0.999996	1	1.86343	3.63872	0.999702	1
ENSMUSG00000071860	protein_coding	2900055J20Rik	RIKEN cDNA 2900055J20 gene [Source:MGI Symbol;Acc:MGI:1920251]	-3.74183	1.82498	0.263649	0.46063	-0.0384462	0.999996	1	-1.84221	0.268123	0.671714	0.0212158	0.999996	1	1.86343	3.63872	0.999702	1
ENSMUSG00000072049	protein_coding	Vmn2r121	vomeronasal 2, receptor 121 [Source:MGI Symbol;Acc:MGI:3643045]	-3.74183	1.82498	0.263649	0.46063	-0.0384462	0.999996	1	-1.84221	0.268123	0.671714	0.0212158	0.999996	1	1.86343	3.63872	0.999702	1
ENSMUSG00000072754	protein_coding	Gm1679	predicted gene 1679 [Source:MGI Symbol;Acc:MGI:2686525]	-3.74183	1.82498	0.263649	0.46063	-0.0384462	0.999996	1	-1.84221	0.268123	0.671714	0.0212158	0.999996	1	1.86343	3.63872	0.999702	1
ENSMUSG00000072902	antisense	Gm10435	predicted gene 10435 [Source:MGI Symbol;Acc:MGI:3642820]	-3.74183	1.82498	0.263649	0.46063	-0.0384462	0.999996	1	-1.84221	0.268123	0.671714	0.0212158	0.999996	1	1.86343	3.63872	0.999702	1
ENSMUSG00000073679	protein_coding	Gm10562	predicted gene 10562 [Source:MGI Symbol;Acc:MGI:3704241]	-3.74183	1.82498	0.263649	0.46063	-0.0384462	0.999996	1	-1.84221	0.268123	0.671714	0.0212158	0.999996	1	1.86343	3.63872	0.999702	1
ENSMUSG00000074660	protein_coding	Gm10736	predicted gene 10736 [Source:MGI Symbol;Acc:MGI:3704412]	-3.74183	1.82498	0.263649	0.46063	-0.0384462	0.999996	1	-1.84221	0.268123	0.671714	0.0212158	0.999996	1	1.86343	3.63872	0.999702	1
ENSMUSG00000078179	protein_coding	Rnf148	ring finger protein 148 [Source:MGI Symbol;Acc:MGI:1918550]	-3.74183	1.82498	0.263649	0.46063	-0.0384462	0.999996	1	-1.84221	0.268123	0.671714	0.0212158	0.999996	1	1.86343	3.63872	0.999702	1
ENSMUSG00000078355	protein_coding	Gm13280	predicted gene 13280 [Source:MGI Symbol;Acc:MGI:3649260]	-3.74183	1.82498	0.263649	0.46063	-0.0384462	0.999996	1	-1.84221	0.268123	0.671714	0.0212158	0.999996	1	1.86343	3.63872	0.999702	1
ENSMUSG00000078632	protein_coding	Lrrc37a	leucine rich repeat containing 37A [Source:MGI Symbol;Acc:MGI:2685097]	-3.74183	1.82498	0.263649	0.46063	-0.0384462	0.999996	1	-1.84221	0.268123	0.671714	0.0212158	0.999996	1	1.86343	3.63872	0.999702	1
ENSMUSG00000079013	protein_coding	Serpina3j	serine (or cysteine) peptidase inhibitor, clade A (alpha-1 antiproteinase, antitrypsin), member 3J [Source:MGI Symbol;Acc:MGI:2182843]	-3.74183	1.82498	0.263649	0.46063	-0.0384462	0.999996	1	-1.84221	0.268123	0.671714	0.0212158	0.999996	1	1.86343	3.63872	0.999702	1
ENSMUSG00000079593	protein_coding	Gm14597	predicted gene 14597 [Source:MGI Symbol;Acc:MGI:3711766]	-3.74183	1.82498	0.263649	0.46063	-0.0384462	0.999996	1	-1.84221	0.268123	0.671714	0.0212158	0.999996	1	1.86343	3.63872	0.999702	1
ENSMUSG00000080731	pseudogene	Rps2-ps9	ribosomal protein S2, pseudogene 9 [Source:MGI Symbol;Acc:MGI:3644037]	-3.74183	1.82498	0.263649	0.46063	-0.0384462	0.999996	1	-1.84221	0.268123	0.671714	0.0212158	0.999996	1	1.86343	3.63872	0.999702	1
ENSMUSG00000080790	pseudogene	Gm7638	predicted gene 7638 [Source:MGI Symbol;Acc:MGI:3643470]	-3.74183	1.82498	0.263649	0.46063	-0.0384462	0.999996	1	-1.84221	0.268123	0.671714	0.0212158	0.999996	1	1.86343	3.63872	0.999702	1
ENSMUSG00000080851	pseudogene	Gm12094	predicted gene 12094 [Source:MGI Symbol;Acc:MGI:3650094]	-3.74183	1.82498	0.263649	0.46063	-0.0384462	0.999996	1	-1.84221	0.268123	0.671714	0.0212158	0.999996	1	1.86343	3.63872	0.999702	1
ENSMUSG00000080937	pseudogene	Gm13510	predicted gene 13510 [Source:MGI Symbol;Acc:MGI:3649639]	-3.74183	1.82498	0.263649	0.46063	-0.0384462	0.999996	1	-1.84221	0.268123	0.671714	0.0212158	0.999996	1	1.86343	3.63872	0.999702	1
ENSMUSG00000081150	pseudogene	Gm12684	predicted gene 12684 [Source:MGI Symbol;Acc:MGI:3650091]	-3.74183	1.82498	0.263649	0.46063	-0.0384462	0.999996	1	-1.84221	0.268123	0.671714	0.0212158	0.999996	1	1.86343	3.63872	0.999702	1
ENSMUSG00000081151	pseudogene	Gm11448	predicted gene 11448 [Source:MGI Symbol;Acc:MGI:3651347]	-3.74183	1.82498	0.263649	0.46063	-0.0384462	0.999996	1	-1.84221	0.268123	0.671714	0.0212158	0.999996	1	1.86343	3.63872	0.999702	1
ENSMUSG00000081504	pseudogene	Gm12508	predicted gene 12508 [Source:MGI Symbol;Acc:MGI:3651359]	-3.74183	1.82498	0.263649	0.46063	-0.0384462	0.999996	1	-1.84221	0.268123	0.671714	0.0212158	0.999996	1	1.86343	3.63872	0.999702	1
ENSMUSG00000081578	pseudogene	Gm12611	predicted gene 12611 [Source:MGI Symbol;Acc:MGI:3650135]	-3.74183	1.82498	0.263649	0.46063	-0.0384462	0.999996	1	-1.84221	0.268123	0.671714	0.0212158	0.999996	1	1.86343	3.63872	0.999702	1
ENSMUSG00000081711	pseudogene	Gm11785	predicted gene 11785 [Source:MGI Symbol;Acc:MGI:3649459]	-3.74183	1.82498	0.263649	0.46063	-0.0384462	0.999996	1	-1.84221	0.268123	0.671714	0.0212158	0.999996	1	1.86343	3.63872	0.999702	1
ENSMUSG00000081924	pseudogene	Gm11191	predicted gene 11191 [Source:MGI Symbol;Acc:MGI:3641971]	-3.74183	1.82498	0.263649	0.46063	-0.0384462	0.999996	1	-1.84221	0.268123	0.671714	0.0212158	0.999996	1	1.86343	3.63872	0.999702	1
ENSMUSG00000082107	pseudogene	Gm16216	predicted gene 16216 [Source:MGI Symbol;Acc:MGI:3801728]	-3.74183	1.82498	0.263649	0.46063	-0.0384462	0.999996	1	-1.84221	0.268123	0.671714	0.0212158	0.999996	1	1.86343	3.63872	0.999702	1
ENSMUSG00000082329	pseudogene	Gm14287	predicted gene 14287 [Source:MGI Symbol;Acc:MGI:3650189]	-3.74183	1.82498	0.263649	0.46063	-0.0384462	0.999996	1	-1.84221	0.268123	0.671714	0.0212158	0.999996	1	1.86343	3.63872	0.999702	1
ENSMUSG00000082349	pseudogene	Gm15064	predicted gene 15064 [Source:MGI Symbol;Acc:MGI:3705657]	-3.74183	1.82498	0.263649	0.46063	-0.0384462	0.999996	1	-1.84221	0.268123	0.671714	0.0212158	0.999996	1	1.86343	3.63872	0.999702	1
ENSMUSG00000082382	pseudogene	Gm14970	predicted gene 14970 [Source:MGI Symbol;Acc:MGI:3705424]	-3.74183	1.82498	0.263649	0.46063	-0.0384462	0.999996	1	-1.84221	0.268123	0.671714	0.0212158	0.999996	1	1.86343	3.63872	0.999702	1
ENSMUSG00000082433	pseudogene	Gm9025	predicted gene 9025 [Source:MGI Symbol;Acc:MGI:3646679]	-3.74183	1.82498	0.263649	0.46063	-0.0384462	0.999996	1	-1.84221	0.268123	0.671714	0.0212158	0.999996	1	1.86343	3.63872	0.999702	1
ENSMUSG00000083209	pseudogene	Gm11969	predicted gene 11969 [Source:MGI Symbol;Acc:MGI:3650290]	-3.74183	1.82498	0.263649	0.46063	-0.0384462	0.999996	1	-1.84221	0.268123	0.671714	0.0212158	0.999996	1	1.86343	3.63872	0.999702	1
ENSMUSG00000083335	pseudogene	Gm13397	predicted gene 13397 [Source:MGI Symbol;Acc:MGI:3651605]	-3.74183	1.82498	0.263649	0.46063	-0.0384462	0.999996	1	-1.84221	0.268123	0.671714	0.0212158	0.999996	1	1.86343	3.63872	0.999702	1
ENSMUSG00000083560	pseudogene	Gm14939	predicted gene 14939 [Source:MGI Symbol;Acc:MGI:3705770]	-3.74183	1.82498	0.263649	0.46063	-0.0384462	0.999996	1	-1.84221	0.268123	0.671714	0.0212158	0.999996	1	1.86343	3.63872	0.999702	1
ENSMUSG00000083646	pseudogene	Gm6088	predicted gene 6088 [Source:MGI Symbol;Acc:MGI:3647646]	-3.74183	1.82498	0.263649	0.46063	-0.0384462	0.999996	1	-1.84221	0.268123	0.671714	0.0212158	0.999996	1	1.86343	3.63872	0.999702	1
ENSMUSG00000083737	pseudogene	Prdx6-ps2	peroxiredoxin 6 pseudogene 2 [Source:MGI Symbol;Acc:MGI:1203519]	-3.74183	1.82498	0.263649	0.46063	-0.0384462	0.999996	1	-1.84221	0.268123	0.671714	0.0212158	0.999996	1	1.86343	3.63872	0.999702	1
ENSMUSG00000083797	pseudogene	Gm13800	predicted gene 13800 [Source:MGI Symbol;Acc:MGI:3651792]	-3.74183	1.82498	0.263649	0.46063	-0.0384462	0.999996	1	-1.84221	0.268123	0.671714	0.0212158	0.999996	1	1.86343	3.63872	0.999702	1
ENSMUSG00000083831	pseudogene	Gm14248	predicted gene 14248 [Source:MGI Symbol;Acc:MGI:3651255]	-3.74183	1.82498	0.263649	0.46063	-0.0384462	0.999996	1	-1.84221	0.268123	0.671714	0.0212158	0.999996	1	1.86343	3.63872	0.999702	1
ENSMUSG00000083866	pseudogene	Gm13472	predicted gene 13472 [Source:MGI Symbol;Acc:MGI:3649391]	-3.74183	1.82498	0.263649	0.46063	-0.0384462	0.999996	1	-1.84221	0.268123	0.671714	0.0212158	0.999996	1	1.86343	3.63872	0.999702	1
ENSMUSG00000084067	pseudogene	Gm14269	predicted gene 14269 [Source:MGI Symbol;Acc:MGI:3650060]	-3.74183	1.82498	0.263649	0.46063	-0.0384462	0.999996	1	-1.84221	0.268123	0.671714	0.0212158	0.999996	1	1.86343	3.63872	0.999702	1
ENSMUSG00000084120	pseudogene	Gm11624	predicted gene 11624 [Source:MGI Symbol;Acc:MGI:3649733]	-3.74183	1.82498	0.263649	0.46063	-0.0384462	0.999996	1	-1.84221	0.268123	0.671714	0.0212158	0.999996	1	1.86343	3.63872	0.999702	1
ENSMUSG00000084142	pseudogene	Gm9103	predicted gene 9103 [Source:MGI Symbol;Acc:MGI:3645364]	-3.74183	1.82498	0.263649	0.46063	-0.0384462	0.999996	1	-1.84221	0.268123	0.671714	0.0212158	0.999996	1	1.86343	3.63872	0.999702	1
ENSMUSG00000084368	pseudogene	Gm11572	predicted gene 11572 [Source:MGI Symbol;Acc:MGI:3649589]	-3.74183	1.82498	0.263649	0.46063	-0.0384462	0.999996	1	-1.84221	0.268123	0.671714	0.0212158	0.999996	1	1.86343	3.63872	0.999702	1
ENSMUSG00000084761	antisense	Gm12406	predicted gene 12406 [Source:MGI Symbol;Acc:MGI:3650626]	-3.74183	1.82498	0.263649	0.46063	-0.0384462	0.999996	1	-1.84221	0.268123	0.671714	0.0212158	0.999996	1	1.86343	3.63872	0.999702	1
ENSMUSG00000085027	lincRNA	Gm11840	predicted gene 11840 [Source:MGI Symbol;Acc:MGI:3651502]	-3.74183	1.82498	0.263649	0.46063	-0.0384462	0.999996	1	-1.84221	0.268123	0.671714	0.0212158	0.999996	1	1.86343	3.63872	0.999702	1
ENSMUSG00000085097	lincRNA	Gm13049	predicted gene 13049 [Source:MGI Symbol;Acc:MGI:3650887]	-3.74183	1.82498	0.263649	0.46063	-0.0384462	0.999996	1	-1.84221	0.268123	0.671714	0.0212158	0.999996	1	1.86343	3.63872	0.999702	1
ENSMUSG00000085314	lincRNA	Gm14866	predicted gene 14866 [Source:MGI Symbol;Acc:MGI:3704514]	-3.74183	1.82498	0.263649	0.46063	-0.0384462	0.999996	1	-1.84221	0.268123	0.671714	0.0212158	0.999996	1	1.86343	3.63872	0.999702	1
ENSMUSG00000085486	antisense	Gm11634	predicted gene 11634 [Source:MGI Symbol;Acc:MGI:3650266]	-3.74183	1.82498	0.263649	0.46063	-0.0384462	0.999996	1	-1.84221	0.268123	0.671714	0.0212158	0.999996	1	1.86343	3.63872	0.999702	1
ENSMUSG00000085550	antisense	Gm15658	predicted gene 15658 [Source:MGI Symbol;Acc:MGI:3783101]	-3.74183	1.82498	0.263649	0.46063	-0.0384462	0.999996	1	-1.84221	0.268123	0.671714	0.0212158	0.999996	1	1.86343	3.63872	0.999702	1
ENSMUSG00000085739	antisense	Gm15862	predicted gene 15862 [Source:MGI Symbol;Acc:MGI:3801842]	-3.74183	1.82498	0.263649	0.46063	-0.0384462	0.999996	1	-1.84221	0.268123	0.671714	0.0212158	0.999996	1	1.86343	3.63872	0.999702	1
ENSMUSG00000086039	antisense	Gm12227	predicted gene 12227 [Source:MGI Symbol;Acc:MGI:3649740]	-3.74183	1.82498	0.263649	0.46063	-0.0384462	0.999996	1	-1.84221	0.268123	0.671714	0.0212158	0.999996	1	1.86343	3.63872	0.999702	1
ENSMUSG00000086131	processed_transcript	BC048594	cDNA sequence BC048594 [Source:MGI Symbol;Acc:MGI:3041252]	-3.74183	1.82498	0.263649	0.46063	-0.0384462	0.999996	1	-1.84221	0.268123	0.671714	0.0212158	0.999996	1	1.86343	3.63872	0.999702	1
ENSMUSG00000086234	antisense	1700112M01Rik	RIKEN cDNA 1700112M01 gene [Source:MGI Symbol;Acc:MGI:1924246]	-3.74183	1.82498	0.263649	0.46063	-0.0384462	0.999996	1	-1.84221	0.268123	0.671714	0.0212158	0.999996	1	1.86343	3.63872	0.999702	1
ENSMUSG00000086279	antisense	Gm15634	predicted gene 15634 [Source:MGI Symbol;Acc:MGI:3783078]	-3.74183	1.82498	0.263649	0.46063	-0.0384462	0.999996	1	-1.84221	0.268123	0.671714	0.0212158	0.999996	1	1.86343	3.63872	0.999702	1
ENSMUSG00000086330	lincRNA	1700007J10Rik	RIKEN cDNA 1700007J10 gene [Source:MGI Symbol;Acc:MGI:1916570]	-3.74183	1.82498	0.263649	0.46063	-0.0384462	0.999996	1	-1.84221	0.268123	0.671714	0.0212158	0.999996	1	1.86343	3.63872	0.999702	1
ENSMUSG00000086391	antisense	1700042O10Rik	RIKEN cDNA 1700042O10 gene [Source:MGI Symbol;Acc:MGI:1920571]	-3.74183	1.82498	0.263649	0.46063	-0.0384462	0.999996	1	-1.84221	0.268123	0.671714	0.0212158	0.999996	1	1.86343	3.63872	0.999702	1
ENSMUSG00000086576	lincRNA	Gm13660	predicted gene 13660 [Source:MGI Symbol;Acc:MGI:3649762]	-3.74183	1.82498	0.263649	0.46063	-0.0384462	0.999996	1	-1.84221	0.268123	0.671714	0.0212158	0.999996	1	1.86343	3.63872	0.999702	1
ENSMUSG00000086641	lincRNA	Gm13663	predicted gene 13663 [Source:MGI Symbol;Acc:MGI:3650323]	-3.74183	1.82498	0.263649	0.46063	-0.0384462	0.999996	1	-1.84221	0.268123	0.671714	0.0212158	0.999996	1	1.86343	3.63872	0.999702	1
ENSMUSG00000086666	lincRNA	Gm12249	predicted gene 12249 [Source:MGI Symbol;Acc:MGI:3649298]	-3.74183	1.82498	0.263649	0.46063	-0.0384462	0.999996	1	-1.84221	0.268123	0.671714	0.0212158	0.999996	1	1.86343	3.63872	0.999702	1
ENSMUSG00000086758	lincRNA	Gm13912	predicted gene 13912 [Source:MGI Symbol;Acc:MGI:3650993]	-3.74183	1.82498	0.263649	0.46063	-0.0384462	0.999996	1	-1.84221	0.268123	0.671714	0.0212158	0.999996	1	1.86343	3.63872	0.999702	1
ENSMUSG00000086911	lincRNA	Gm12027	predicted gene 12027 [Source:MGI Symbol;Acc:MGI:3651189]	-3.74183	1.82498	0.263649	0.46063	-0.0384462	0.999996	1	-1.84221	0.268123	0.671714	0.0212158	0.999996	1	1.86343	3.63872	0.999702	1
ENSMUSG00000087384	antisense	Gm15558	predicted gene 15558 [Source:MGI Symbol;Acc:MGI:3783007]	-3.74183	1.82498	0.263649	0.46063	-0.0384462	0.999996	1	-1.84221	0.268123	0.671714	0.0212158	0.999996	1	1.86343	3.63872	0.999702	1
ENSMUSG00000087501	antisense	Gm12116	predicted gene 12116 [Source:MGI Symbol;Acc:MGI:3652289]	-3.74183	1.82498	0.263649	0.46063	-0.0384462	0.999996	1	-1.84221	0.268123	0.671714	0.0212158	0.999996	1	1.86343	3.63872	0.999702	1
ENSMUSG00000089044	snRNA	U1	U1 spliceosomal RNA [Source:RFAM;Acc:RF00003]	-3.74183	1.82498	0.263649	0.46063	-0.0384462	0.999996	1	-1.84221	0.268123	0.671714	0.0212158	0.999996	1	1.86343	3.63872	0.999702	1
ENSMUSG00000089742	sense_intronic	Gm15898	predicted gene 15898 [Source:MGI Symbol;Acc:MGI:3802167]	-3.74183	1.82498	0.263649	0.46063	-0.0384462	0.999996	1	-1.84221	0.268123	0.671714	0.0212158	0.999996	1	1.86343	3.63872	0.999702	1
ENSMUSG00000089796	lincRNA	Gm16575	predicted gene 16575 [Source:MGI Symbol;Acc:MGI:4414995]	-3.74183	1.82498	0.263649	0.46063	-0.0384462	0.999996	1	-1.84221	0.268123	0.671714	0.0212158	0.999996	1	1.86343	3.63872	0.999702	1
ENSMUSG00000089886	pseudogene	Gm16184	predicted gene 16184 [Source:MGI Symbol;Acc:MGI:3802154]	-3.74183	1.82498	0.263649	0.46063	-0.0384462	0.999996	1	-1.84221	0.268123	0.671714	0.0212158	0.999996	1	1.86343	3.63872	0.999702	1
ENSMUSG00000089900	antisense	0610038L08Rik	RIKEN cDNA 0610038L08 gene [Source:MGI Symbol;Acc:MGI:1921342]	-3.74183	1.82498	0.263649	0.46063	-0.0384462	0.999996	1	-1.84221	0.268123	0.671714	0.0212158	0.999996	1	1.86343	3.63872	0.999702	1
ENSMUSG00000089938	pseudogene	Gm15744	predicted gene 15744 [Source:MGI Symbol;Acc:MGI:3783186]	-3.74183	1.82498	0.263649	0.46063	-0.0384462	0.999996	1	-1.84221	0.268123	0.671714	0.0212158	0.999996	1	1.86343	3.63872	0.999702	1
ENSMUSG00000090041	pseudogene	Gm16027	predicted gene 16027 [Source:MGI Symbol;Acc:MGI:3801732]	-3.74183	1.82498	0.263649	0.46063	-0.0384462	0.999996	1	-1.84221	0.268123	0.671714	0.0212158	0.999996	1	1.86343	3.63872	0.999702	1
ENSMUSG00000090099	pseudogene	Gm8837	predicted gene 8837 [Source:MGI Symbol;Acc:MGI:3643713]	-3.74183	1.82498	0.263649	0.46063	-0.0384462	0.999996	1	-1.84221	0.268123	0.671714	0.0212158	0.999996	1	1.86343	3.63872	0.999702	1
ENSMUSG00000090314	protein_coding	2310050C09Rik	RIKEN cDNA 2310050C09 gene [Source:MGI Symbol;Acc:MGI:1913783]	-3.74183	1.82498	0.263649	0.46063	-0.0384462	0.999996	1	-1.84221	0.268123	0.671714	0.0212158	0.999996	1	1.86343	3.63872	0.999702	1
ENSMUSG00000090427	antisense	Gm17225	predicted gene 17225 [Source:MGI Symbol;Acc:MGI:4938052]	-3.74183	1.82498	0.263649	0.46063	-0.0384462	0.999996	1	-1.84221	0.268123	0.671714	0.0212158	0.999996	1	1.86343	3.63872	0.999702	1
ENSMUSG00000090460	protein_coding	Gm17511	predicted gene, 17511 [Source:MGI Symbol;Acc:MGI:4937145]	-3.74183	1.82498	0.263649	0.46063	-0.0384462	0.999996	1	-1.84221	0.268123	0.671714	0.0212158	0.999996	1	1.86343	3.63872	0.999702	1
ENSMUSG00000090760	protein_coding	Gm10634	predicted gene 10634 [Source:MGI Symbol;Acc:MGI:3641833]	-3.74183	1.82498	0.263649	0.46063	-0.0384462	0.999996	1	-1.84221	0.268123	0.671714	0.0212158	0.999996	1	1.86343	3.63872	0.999702	1
ENSMUSG00000090767	lincRNA	Gm17685	predicted gene, 17685 [Source:MGI Symbol;Acc:MGI:4937319]	-3.74183	1.82498	0.263649	0.46063	-0.0384462	0.999996	1	-1.84221	0.268123	0.671714	0.0212158	0.999996	1	1.86343	3.63872	0.999702	1
ENSMUSG00000091184	antisense	Gm17059	predicted gene 17059 [Source:MGI Symbol;Acc:MGI:4937886]	-3.74183	1.82498	0.263649	0.46063	-0.0384462	0.999996	1	-1.84221	0.268123	0.671714	0.0212158	0.999996	1	1.86343	3.63872	0.999702	1
ENSMUSG00000091684	lincRNA	Gm17358	predicted gene, 17358 [Source:MGI Symbol;Acc:MGI:4936992]	-3.74183	1.82498	0.263649	0.46063	-0.0384462	0.999996	1	-1.84221	0.268123	0.671714	0.0212158	0.999996	1	1.86343	3.63872	0.999702	1
ENSMUSG00000091872	lincRNA	Gm17561	predicted gene, 17561 [Source:MGI Symbol;Acc:MGI:4937195]	-3.74183	1.82498	0.263649	0.46063	-0.0384462	0.999996	1	-1.84221	0.268123	0.671714	0.0212158	0.999996	1	1.86343	3.63872	0.999702	1
ENSMUSG00000092119	lincRNA	Gm17523	predicted gene, 17523 [Source:MGI Symbol;Acc:MGI:4937157]	-3.74183	1.82498	0.263649	0.46063	-0.0384462	0.999996	1	-1.84221	0.268123	0.671714	0.0212158	0.999996	1	1.86343	3.63872	0.999702	1
ENSMUSG00000092143	lincRNA	Gm17452	predicted gene, 17452 [Source:MGI Symbol;Acc:MGI:4937086]	-3.74183	1.82498	0.263649	0.46063	-0.0384462	0.999996	1	-1.84221	0.268123	0.671714	0.0212158	0.999996	1	1.86343	3.63872	0.999702	1
ENSMUSG00000092364	processed_transcript	Gm20476	predicted gene 20476 [Source:MGI Symbol;Acc:MGI:5141941]	-3.74183	1.82498	0.263649	0.46063	-0.0384462	0.999996	1	-1.84221	0.268123	0.671714	0.0212158	0.999996	1	1.86343	3.63872	0.999702	1
ENSMUSG00000092550	protein_coding	Gm20496	predicted gene 20496 [Source:MGI Symbol;Acc:MGI:5141961]	-3.74183	1.82498	0.263649	0.46063	-0.0384462	0.999996	1	-1.84221	0.268123	0.671714	0.0212158	0.999996	1	1.86343	3.63872	0.999702	1
ENSMUSG00000093345	misc_RNA	AC124584.1		-3.74183	1.82498	0.263649	0.46063	-0.0384462	0.999996	1	-1.84221	0.268123	0.671714	0.0212158	0.999996	1	1.86343	3.63872	0.999702	1
ENSMUSG00000093440	sense_overlapping	RP24-312B12.1		-3.74183	1.82498	0.263649	0.46063	-0.0384462	0.999996	1	-1.84221	0.268123	0.671714	0.0212158	0.999996	1	1.86343	3.63872	0.999702	1
ENSMUSG00000093446	pseudogene	RP23-230G11.1		-3.74183	1.82498	0.263649	0.46063	-0.0384462	0.999996	1	-1.84221	0.268123	0.671714	0.0212158	0.999996	1	1.86343	3.63872	0.999702	1
ENSMUSG00000093632	protein_coding	Vmn1r38	vomeronasal 1 receptor 38 [Source:MGI Symbol;Acc:MGI:2159445]	-3.74183	1.82498	0.263649	0.46063	-0.0384462	0.999996	1	-1.84221	0.268123	0.671714	0.0212158	0.999996	1	1.86343	3.63872	0.999702	1
ENSMUSG00000083567	pseudogene	Gm11451	predicted gene 11451 [Source:MGI Symbol;Acc:MGI:3705412]	-2.67541	0.881258	0.137013	0.304312	-0.977897	0.365314	0.515528	-2.63388	0.00132737	0.0589633	-0.774728	0.331341	0.823632	1.85916	3.62795	0.138295	0.991466
ENSMUSG00000024173	protein_coding	Tpsab1	tryptase alpha/beta 1 [Source:MGI Symbol;Acc:MGI:96943]	-1.70995	3.9019	5.98423e-08	1.01561e-06	2.04499	0.000135579	0.000689968	0.054133	0.897458	1	1.91104	0.0410623	0.519566	1.85691	3.62231	0.0691222	0.975637
ENSMUSG00000013936	protein_coding	Myl2	myosin, light polypeptide 2, regulatory, cardiac, slow [Source:MGI Symbol;Acc:MGI:97272]	-3.37812	2.70614	0.0868449	0.224388	0.852428	0.428702	0.58139	0.853516	0.427461	0.806829	2.70723	0.0875941	0.6658	1.85371	3.61429	0.226605	1
ENSMUSG00000004709	protein_coding	Cd244	CD244 natural killer cell receptor 2B4 [Source:MGI Symbol;Acc:MGI:109294]	-1.63913	1.85088	0.013178	0.0525206	-0.00278221	0.997187	1	0.240579	0.704479	0.960231	2.09424	0.00492231	0.199659	1.85366	3.61416	0.0578537	0.975637
ENSMUSG00000026452	protein_coding	Syt2	synaptotagmin II [Source:MGI Symbol;Acc:MGI:99666]	-3.62817	1.87367	0.241361	0.446767	0.0232137	0.982476	1	-0.129106	0.914592	1	1.72135	0.273345	0.806241	1.85046	3.60615	0.317561	1
ENSMUSG00000085219	lincRNA	Gm16617	predicted gene, 16617 [Source:MGI Symbol;Acc:MGI:4439541]	-3.62817	1.87367	0.241361	0.446767	0.0232137	0.982476	1	-0.129106	0.914592	1	1.72135	0.273345	0.806241	1.85046	3.60615	0.317561	1
ENSMUSG00000088326	misc_RNA	7SK	7SK RNA [Source:RFAM;Acc:RF00100]	-3.62817	1.87367	0.241361	0.446767	0.0232137	0.982476	1	-0.129106	0.914592	1	1.72135	0.273345	0.806241	1.85046	3.60615	0.317561	1
ENSMUSG00000050854	protein_coding	Tmem125	transmembrane protein 125 [Source:MGI Symbol;Acc:MGI:1923409]	-3.62591	1.78681	0.261648	0.46063	-0.0636122	0.967388	1	-0.000611228	0.998934	1	1.84981	0.250447	0.802828	1.85042	3.60606	0.324497	1
ENSMUSG00000090761	antisense	Gm17201	predicted gene 17201 [Source:MGI Symbol;Acc:MGI:4938028]	-3.62591	1.78681	0.261648	0.46063	-0.0636122	0.967388	1	-0.000611228	0.998934	1	1.84981	0.250447	0.802828	1.85042	3.60606	0.324497	1
ENSMUSG00000004842	protein_coding	Pou1f1	POU domain, class 1, transcription factor 1 [Source:MGI Symbol;Acc:MGI:97588]	-3.52972	1.84932	0.17386	0.360024	0.00108123	0.999997	1	-3.62964	0.025319	0.316942	-1.7814	0.263746	0.806241	1.84824	3.6006	0.999714	1
ENSMUSG00000042451	protein_coding	Mybph	myosin binding protein H [Source:MGI Symbol;Acc:MGI:1858196]	-3.46823	0.823272	0.577624	0.758799	-1.02452	0.483377	0.637037	-0.738276	0.619976	0.920696	1.10951	0.445243	0.878951	1.84779	3.59948	0.373231	1
ENSMUSG00000031831	protein_coding	Lrrc50	leucine rich repeat containing 50 [Source:MGI Symbol;Acc:MGI:1915520]	-3.32821	0.832537	0.511034	0.701234	-1.01348	0.491763	0.645427	-1.56643	0.250189	0.671714	0.279583	0.837074	1	1.84601	3.59505	0.343683	1
ENSMUSG00000053161	protein_coding	Wdr69	WD repeat domain 69 [Source:MGI Symbol;Acc:MGI:1923089]	-3.30554	2.72944	0.0927586	0.235781	0.883935	0.41596	0.568925	1.00962	0.384411	0.769735	2.85513	0.0700404	0.628294	1.8455	3.59378	0.227784	1
ENSMUSG00000086528	antisense	Gm15731	predicted gene 15731 [Source:MGI Symbol;Acc:MGI:3783174]	-3.09764	1.76969	0.141697	0.311437	-0.0697888	0.969926	1	-2.13375	0.087616	0.532083	-0.294277	0.819544	1	1.83948	3.5788	0.352181	1
ENSMUSG00000009670	protein_coding	Tex11	testis expressed gene 11 [Source:MGI Symbol;Acc:MGI:1933237]	-2.16606	1.33358	0.120599	0.281056	-0.505633	0.562722	0.712405	-1.07165	0.219753	0.671714	0.767561	0.38355	0.840827	1.83921	3.57814	0.137422	0.991466
ENSMUSG00000091492	antisense	Gm17025	predicted gene 17025 [Source:MGI Symbol;Acc:MGI:4937852]	-2.80957	-1.23355	0.178128	0.36654	-3.07223	0.00309805	0.0112407	-1.34821	0.300883	0.690646	0.490467	0.501345	0.90996	1.83868	3.57682	0.220611	1
ENSMUSG00000087648	lincRNA	E130018N17Rik	RIKEN cDNA E130018N17 gene [Source:MGI Symbol;Acc:MGI:1924267]	-3.3451	0.0760287	0.938671	1	-1.76261	0.257539	0.412724	-3.64537	0.0166918	0.259144	-1.80672	0.140848	0.745958	1.83864	3.57674	0.268492	1
ENSMUSG00000000202	protein_coding	Btbd17	BTB (POZ) domain containing 17 [Source:MGI Symbol;Acc:MGI:1919264]	-3.74157	-0.0282363	1	1	-1.86639	0.256854	0.411838	0.0306873	1	1	1.86884	0.25247	0.802828	1.83815	3.57552	0.999687	1
ENSMUSG00000006469	protein_coding	Slc34a3	solute carrier family 34 (sodium phosphate), member 3 [Source:MGI Symbol;Acc:MGI:2159410]	-3.74157	-0.0282363	1	1	-1.86639	0.256854	0.411838	0.0306873	1	1	1.86884	0.25247	0.802828	1.83815	3.57552	0.999687	1
ENSMUSG00000018973	protein_coding	Hoxb1	homeobox B1 [Source:MGI Symbol;Acc:MGI:96182]	-3.74157	-0.0282363	1	1	-1.86639	0.256854	0.411838	0.0306873	1	1	1.86884	0.25247	0.802828	1.83815	3.57552	0.999687	1
ENSMUSG00000023978	protein_coding	Prph2	peripherin 2 [Source:MGI Symbol;Acc:MGI:102791]	-3.74157	-0.0282363	1	1	-1.86639	0.256854	0.411838	0.0306873	1	1	1.86884	0.25247	0.802828	1.83815	3.57552	0.999687	1
ENSMUSG00000025141	protein_coding	Myadml2	myeloid-associated differentiation marker-like 2 [Source:MGI Symbol;Acc:MGI:1915765]	-3.74157	-0.0282363	1	1	-1.86639	0.256854	0.411838	0.0306873	1	1	1.86884	0.25247	0.802828	1.83815	3.57552	0.999687	1
ENSMUSG00000028590	antisense	D530049N12Rik	RIKEN cDNA D530049N12 gene [Source:MGI Symbol;Acc:MGI:1925973]	-3.74157	-0.0282363	1	1	-1.86639	0.256854	0.411838	0.0306873	1	1	1.86884	0.25247	0.802828	1.83815	3.57552	0.999687	1
ENSMUSG00000029680	protein_coding	Hyal4	hyaluronoglucosaminidase 4 [Source:MGI Symbol;Acc:MGI:1924292]	-3.74157	-0.0282363	1	1	-1.86639	0.256854	0.411838	0.0306873	1	1	1.86884	0.25247	0.802828	1.83815	3.57552	0.999687	1
ENSMUSG00000029712	protein_coding	Actl6b	actin-like 6B [Source:MGI Symbol;Acc:MGI:1933548]	-3.74157	-0.0282363	1	1	-1.86639	0.256854	0.411838	0.0306873	1	1	1.86884	0.25247	0.802828	1.83815	3.57552	0.999687	1
ENSMUSG00000031390	protein_coding	Avpr2	arginine vasopressin receptor 2 [Source:MGI Symbol;Acc:MGI:88123]	-3.74157	-0.0282363	1	1	-1.86639	0.256854	0.411838	0.0306873	1	1	1.86884	0.25247	0.802828	1.83815	3.57552	0.999687	1
ENSMUSG00000031876	protein_coding	Cmtm1	CKLF-like MARVEL transmembrane domain containing 1 [Source:MGI Symbol;Acc:MGI:2447159]	-3.74157	-0.0282363	1	1	-1.86639	0.256854	0.411838	0.0306873	1	1	1.86884	0.25247	0.802828	1.83815	3.57552	0.999687	1
ENSMUSG00000032310	protein_coding	Cyp1a2	cytochrome P450, family 1, subfamily a, polypeptide 2 [Source:MGI Symbol;Acc:MGI:88589]	-3.74157	-0.0282363	1	1	-1.86639	0.256854	0.411838	0.0306873	1	1	1.86884	0.25247	0.802828	1.83815	3.57552	0.999687	1
ENSMUSG00000032503	protein_coding	Arpp21	cyclic AMP-regulated phosphoprotein, 21 [Source:MGI Symbol;Acc:MGI:107562]	-3.74157	-0.0282363	1	1	-1.86639	0.256854	0.411838	0.0306873	1	1	1.86884	0.25247	0.802828	1.83815	3.57552	0.999687	1
ENSMUSG00000035522	protein_coding	Tsga8	testis specific gene A8 [Source:MGI Symbol;Acc:MGI:1194903]	-3.74157	-0.0282363	1	1	-1.86639	0.256854	0.411838	0.0306873	1	1	1.86884	0.25247	0.802828	1.83815	3.57552	0.999687	1
ENSMUSG00000036169	protein_coding	Sostdc1	sclerostin domain containing 1 [Source:MGI Symbol;Acc:MGI:1913292]	-3.74157	-0.0282363	1	1	-1.86639	0.256854	0.411838	0.0306873	1	1	1.86884	0.25247	0.802828	1.83815	3.57552	0.999687	1
ENSMUSG00000042353	protein_coding	Frem3	Fras1 related extracellular matrix protein 3 [Source:MGI Symbol;Acc:MGI:2685641]	-3.74157	-0.0282363	1	1	-1.86639	0.256854	0.411838	0.0306873	1	1	1.86884	0.25247	0.802828	1.83815	3.57552	0.999687	1
ENSMUSG00000044055	protein_coding	Otos	otospiralin [Source:MGI Symbol;Acc:MGI:2672814]	-3.74157	-0.0282363	1	1	-1.86639	0.256854	0.411838	0.0306873	1	1	1.86884	0.25247	0.802828	1.83815	3.57552	0.999687	1
ENSMUSG00000044429	protein_coding	Cryga	crystallin, gamma A [Source:MGI Symbol;Acc:MGI:88521]	-3.74157	-0.0282363	1	1	-1.86639	0.256854	0.411838	0.0306873	1	1	1.86884	0.25247	0.802828	1.83815	3.57552	0.999687	1
ENSMUSG00000044867	antisense	Gm3345	predicted gene 3345 [Source:MGI Symbol;Acc:MGI:3781523]	-3.74157	-0.0282363	1	1	-1.86639	0.256854	0.411838	0.0306873	1	1	1.86884	0.25247	0.802828	1.83815	3.57552	0.999687	1
ENSMUSG00000046847	pseudogene	Gm7094	predicted pseudogene 7094 [Source:MGI Symbol;Acc:MGI:3648114]	-3.74157	-0.0282363	1	1	-1.86639	0.256854	0.411838	0.0306873	1	1	1.86884	0.25247	0.802828	1.83815	3.57552	0.999687	1
ENSMUSG00000047025	protein_coding	4921510H08Rik	RIKEN cDNA 4921510H08 gene [Source:MGI Symbol;Acc:MGI:1913966]	-3.74157	-0.0282363	1	1	-1.86639	0.256854	0.411838	0.0306873	1	1	1.86884	0.25247	0.802828	1.83815	3.57552	0.999687	1
ENSMUSG00000047053	protein_coding	Teddm1	transmembrane epididymal protein 1 [Source:MGI Symbol;Acc:MGI:2668439]	-3.74157	-0.0282363	1	1	-1.86639	0.256854	0.411838	0.0306873	1	1	1.86884	0.25247	0.802828	1.83815	3.57552	0.999687	1
ENSMUSG00000047394	protein_coding	Odf3b	outer dense fiber of sperm tails 3B [Source:MGI Symbol;Acc:MGI:1917363]	-3.74157	-0.0282363	1	1	-1.86639	0.256854	0.411838	0.0306873	1	1	1.86884	0.25247	0.802828	1.83815	3.57552	0.999687	1
ENSMUSG00000048108	protein_coding	Tmem72	transmembrane protein 72 [Source:MGI Symbol;Acc:MGI:2442707]	-3.74157	-0.0282363	1	1	-1.86639	0.256854	0.411838	0.0306873	1	1	1.86884	0.25247	0.802828	1.83815	3.57552	0.999687	1
ENSMUSG00000048904	protein_coding	Neurog1	neurogenin 1 [Source:MGI Symbol;Acc:MGI:107754]	-3.74157	-0.0282363	1	1	-1.86639	0.256854	0.411838	0.0306873	1	1	1.86884	0.25247	0.802828	1.83815	3.57552	0.999687	1
ENSMUSG00000049124	pseudogene	Gm8186	predicted gene 8186 [Source:MGI Symbol;Acc:MGI:3643110]	-3.74157	-0.0282363	1	1	-1.86639	0.256854	0.411838	0.0306873	1	1	1.86884	0.25247	0.802828	1.83815	3.57552	0.999687	1
ENSMUSG00000051593	protein_coding	Olfr272	olfactory receptor 272 [Source:MGI Symbol;Acc:MGI:3030106]	-3.74157	-0.0282363	1	1	-1.86639	0.256854	0.411838	0.0306873	1	1	1.86884	0.25247	0.802828	1.83815	3.57552	0.999687	1
ENSMUSG00000052305	protein_coding	Hbb-b1	hemoglobin, beta adult major chain [Source:MGI Symbol;Acc:MGI:96021]	-3.74157	-0.0282363	1	1	-1.86639	0.256854	0.411838	0.0306873	1	1	1.86884	0.25247	0.802828	1.83815	3.57552	0.999687	1
ENSMUSG00000052621	protein_coding	Pou3f2	POU domain, class 3, transcription factor 2 [Source:MGI Symbol;Acc:MGI:101895]	-3.74157	-0.0282363	1	1	-1.86639	0.256854	0.411838	0.0306873	1	1	1.86884	0.25247	0.802828	1.83815	3.57552	0.999687	1
ENSMUSG00000054905	protein_coding	Stfa3	stefin A3 [Source:MGI Symbol;Acc:MGI:106196]	-3.74157	-0.0282363	1	1	-1.86639	0.256854	0.411838	0.0306873	1	1	1.86884	0.25247	0.802828	1.83815	3.57552	0.999687	1
ENSMUSG00000059064	pseudogene	Gm10059	predicted pseudogene 10059 [Source:MGI Symbol;Acc:MGI:3642158]	-3.74157	-0.0282363	1	1	-1.86639	0.256854	0.411838	0.0306873	1	1	1.86884	0.25247	0.802828	1.83815	3.57552	0.999687	1
ENSMUSG00000059898	protein_coding	Dsc3	desmocollin 3 [Source:MGI Symbol;Acc:MGI:1194993]	-3.74157	-0.0282363	1	1	-1.86639	0.256854	0.411838	0.0306873	1	1	1.86884	0.25247	0.802828	1.83815	3.57552	0.999687	1
ENSMUSG00000059956	protein_coding	Serpinb12	serine (or cysteine) peptidase inhibitor, clade B (ovalbumin), member 12 [Source:MGI Symbol;Acc:MGI:1919119]	-3.74157	-0.0282363	1	1	-1.86639	0.256854	0.411838	0.0306873	1	1	1.86884	0.25247	0.802828	1.83815	3.57552	0.999687	1
ENSMUSG00000061298	protein_coding	Agbl4	ATP/GTP binding protein-like 4 [Source:MGI Symbol;Acc:MGI:1918244]	-3.74157	-0.0282363	1	1	-1.86639	0.256854	0.411838	0.0306873	1	1	1.86884	0.25247	0.802828	1.83815	3.57552	0.999687	1
ENSMUSG00000062077	protein_coding	Trim54	tripartite motif-containing 54 [Source:MGI Symbol;Acc:MGI:1889623]	-3.74157	-0.0282363	1	1	-1.86639	0.256854	0.411838	0.0306873	1	1	1.86884	0.25247	0.802828	1.83815	3.57552	0.999687	1
ENSMUSG00000062545	protein_coding	Tlr12	toll-like receptor 12 [Source:MGI Symbol;Acc:MGI:3045221]	-3.74157	-0.0282363	1	1	-1.86639	0.256854	0.411838	0.0306873	1	1	1.86884	0.25247	0.802828	1.83815	3.57552	0.999687	1
ENSMUSG00000063166	protein_coding	Gm5449	predicted pseudogene 5449 [Source:MGI Symbol;Acc:MGI:3643792]	-3.74157	-0.0282363	1	1	-1.86639	0.256854	0.411838	0.0306873	1	1	1.86884	0.25247	0.802828	1.83815	3.57552	0.999687	1
ENSMUSG00000063929	protein_coding	Cyp4a32	cytochrome P450, family 4, subfamily a, polypeptide 32 [Source:MGI Symbol;Acc:MGI:3717148]	-3.74157	-0.0282363	1	1	-1.86639	0.256854	0.411838	0.0306873	1	1	1.86884	0.25247	0.802828	1.83815	3.57552	0.999687	1
ENSMUSG00000064039	protein_coding	Ccr1l1	chemokine (C-C motif) receptor 1-like 1 [Source:MGI Symbol;Acc:MGI:104617]	-3.74157	-0.0282363	1	1	-1.86639	0.256854	0.411838	0.0306873	1	1	1.86884	0.25247	0.802828	1.83815	3.57552	0.999687	1
ENSMUSG00000064220	protein_coding	Hist2h2aa2	histone cluster 2, H2aa2 [Source:MGI Symbol;Acc:MGI:2448283]	-3.74157	-0.0282363	1	1	-1.86639	0.256854	0.411838	0.0306873	1	1	1.86884	0.25247	0.802828	1.83815	3.57552	0.999687	1
ENSMUSG00000066319	protein_coding	Rtp3	receptor transporter protein 3 [Source:MGI Symbol;Acc:MGI:2446841]	-3.74157	-0.0282363	1	1	-1.86639	0.256854	0.411838	0.0306873	1	1	1.86884	0.25247	0.802828	1.83815	3.57552	0.999687	1
ENSMUSG00000067882	protein_coding	Gm5146	predicted gene 5146 [Source:MGI Symbol;Acc:MGI:3646305]	-3.74157	-0.0282363	1	1	-1.86639	0.256854	0.411838	0.0306873	1	1	1.86884	0.25247	0.802828	1.83815	3.57552	0.999687	1
ENSMUSG00000070896	protein_coding	Rpl23a-ps1	ribosomal protein 23A, pseudogene 1 [Source:MGI Symbol;Acc:MGI:3646201]	-3.74157	-0.0282363	1	1	-1.86639	0.256854	0.411838	0.0306873	1	1	1.86884	0.25247	0.802828	1.83815	3.57552	0.999687	1
ENSMUSG00000071019	protein_coding	Sdr16c6	short chain dehydrogenase/reductase family 16C, member 6 [Source:MGI Symbol;Acc:MGI:2685269]	-3.74157	-0.0282363	1	1	-1.86639	0.256854	0.411838	0.0306873	1	1	1.86884	0.25247	0.802828	1.83815	3.57552	0.999687	1
ENSMUSG00000071701	protein_coding	Gm6604	predicted gene 6604 [Source:MGI Symbol;Acc:MGI:3644765]	-3.74157	-0.0282363	1	1	-1.86639	0.256854	0.411838	0.0306873	1	1	1.86884	0.25247	0.802828	1.83815	3.57552	0.999687	1
ENSMUSG00000072584	protein_coding	Gm7489	predicted gene 7489 [Source:MGI Symbol;Acc:MGI:3647008]	-3.74157	-0.0282363	1	1	-1.86639	0.256854	0.411838	0.0306873	1	1	1.86884	0.25247	0.802828	1.83815	3.57552	0.999687	1
ENSMUSG00000073010	protein_coding	Gm5127	predicted gene 5127 [Source:MGI Symbol;Acc:MGI:3648285]	-3.74157	-0.0282363	1	1	-1.86639	0.256854	0.411838	0.0306873	1	1	1.86884	0.25247	0.802828	1.83815	3.57552	0.999687	1
ENSMUSG00000073063	protein_coding	Hbq1b	hemoglobin, theta 1B [Source:MGI Symbol;Acc:MGI:3613460]	-3.74157	-0.0282363	1	1	-1.86639	0.256854	0.411838	0.0306873	1	1	1.86884	0.25247	0.802828	1.83815	3.57552	0.999687	1
ENSMUSG00000073610	protein_coding	Gm10549	predicted gene 10549 [Source:MGI Symbol;Acc:MGI:3641986]	-3.74157	-0.0282363	1	1	-1.86639	0.256854	0.411838	0.0306873	1	1	1.86884	0.25247	0.802828	1.83815	3.57552	0.999687	1
ENSMUSG00000073925	protein_coding	Olfr654	olfactory receptor 654 [Source:MGI Symbol;Acc:MGI:3030488]	-3.74157	-0.0282363	1	1	-1.86639	0.256854	0.411838	0.0306873	1	1	1.86884	0.25247	0.802828	1.83815	3.57552	0.999687	1
ENSMUSG00000074254	protein_coding	Cyp2a4	cytochrome P450, family 2, subfamily a, polypeptide 4 [Source:MGI Symbol;Acc:MGI:88596]	-3.74157	-0.0282363	1	1	-1.86639	0.256854	0.411838	0.0306873	1	1	1.86884	0.25247	0.802828	1.83815	3.57552	0.999687	1
ENSMUSG00000075046	pseudogene	Gm10807	predicted gene 10807 [Source:MGI Symbol;Acc:MGI:3798168]	-3.74157	-0.0282363	1	1	-1.86639	0.256854	0.411838	0.0306873	1	1	1.86884	0.25247	0.802828	1.83815	3.57552	0.999687	1
ENSMUSG00000075549	protein_coding	Gm6878	predicted gene 6878 [Source:MGI Symbol;Acc:MGI:3644701]	-3.74157	-0.0282363	1	1	-1.86639	0.256854	0.411838	0.0306873	1	1	1.86884	0.25247	0.802828	1.83815	3.57552	0.999687	1
ENSMUSG00000078787	protein_coding	Cyp2t4	cytochrome P450, family 2, subfamily t, polypeptide 4 [Source:MGI Symbol;Acc:MGI:2686296]	-3.74157	-0.0282363	1	1	-1.86639	0.256854	0.411838	0.0306873	1	1	1.86884	0.25247	0.802828	1.83815	3.57552	0.999687	1
ENSMUSG00000079606	protein_coding	Gm595	predicted gene 595 [Source:MGI Symbol;Acc:MGI:2685441]	-3.74157	-0.0282363	1	1	-1.86639	0.256854	0.411838	0.0306873	1	1	1.86884	0.25247	0.802828	1.83815	3.57552	0.999687	1
ENSMUSG00000079728	protein_coding	AC175035.1	Dynein light chain Tctex-type 1 [Source:UniProtKB/Swiss-Prot;Acc:P51807]	-3.74157	-0.0282363	1	1	-1.86639	0.256854	0.411838	0.0306873	1	1	1.86884	0.25247	0.802828	1.83815	3.57552	0.999687	1
ENSMUSG00000080774	pseudogene	Gm9143	predicted gene 9143 [Source:MGI Symbol;Acc:MGI:3643265]	-3.74157	-0.0282363	1	1	-1.86639	0.256854	0.411838	0.0306873	1	1	1.86884	0.25247	0.802828	1.83815	3.57552	0.999687	1
ENSMUSG00000080801	pseudogene	Gm13310	predicted gene 13310 [Source:MGI Symbol;Acc:MGI:3650665]	-3.74157	-0.0282363	1	1	-1.86639	0.256854	0.411838	0.0306873	1	1	1.86884	0.25247	0.802828	1.83815	3.57552	0.999687	1
ENSMUSG00000080967	pseudogene	Gm12706	predicted gene 12706 [Source:MGI Symbol;Acc:MGI:3650672]	-3.74157	-0.0282363	1	1	-1.86639	0.256854	0.411838	0.0306873	1	1	1.86884	0.25247	0.802828	1.83815	3.57552	0.999687	1
ENSMUSG00000081209	pseudogene	Gm14890	predicted gene 14890 [Source:MGI Symbol;Acc:MGI:3802134]	-3.74157	-0.0282363	1	1	-1.86639	0.256854	0.411838	0.0306873	1	1	1.86884	0.25247	0.802828	1.83815	3.57552	0.999687	1
ENSMUSG00000081433	pseudogene	Serpinb1-ps1	serine (or cysteine) peptidase inhibitor, clade B, member 1, pseudogene [Source:MGI Symbol;Acc:MGI:2445366]	-3.74157	-0.0282363	1	1	-1.86639	0.256854	0.411838	0.0306873	1	1	1.86884	0.25247	0.802828	1.83815	3.57552	0.999687	1
ENSMUSG00000081447	pseudogene	Gm13870	predicted gene 13870 [Source:MGI Symbol;Acc:MGI:3650544]	-3.74157	-0.0282363	1	1	-1.86639	0.256854	0.411838	0.0306873	1	1	1.86884	0.25247	0.802828	1.83815	3.57552	0.999687	1
ENSMUSG00000081838	pseudogene	Gm13038	predicted gene 13038 [Source:MGI Symbol;Acc:MGI:3650684]	-3.74157	-0.0282363	1	1	-1.86639	0.256854	0.411838	0.0306873	1	1	1.86884	0.25247	0.802828	1.83815	3.57552	0.999687	1
ENSMUSG00000081871	pseudogene	Gm11488	predicted gene 11488 [Source:MGI Symbol;Acc:MGI:3650705]	-3.74157	-0.0282363	1	1	-1.86639	0.256854	0.411838	0.0306873	1	1	1.86884	0.25247	0.802828	1.83815	3.57552	0.999687	1
ENSMUSG00000082318	pseudogene	Gm14162	predicted gene 14162 [Source:MGI Symbol;Acc:MGI:3649237]	-3.74157	-0.0282363	1	1	-1.86639	0.256854	0.411838	0.0306873	1	1	1.86884	0.25247	0.802828	1.83815	3.57552	0.999687	1
ENSMUSG00000083176	pseudogene	D11Bhm181e	DNA segment, Chr 11, Boehm 181, expressed [Source:MGI Symbol;Acc:MGI:106813]	-3.74157	-0.0282363	1	1	-1.86639	0.256854	0.411838	0.0306873	1	1	1.86884	0.25247	0.802828	1.83815	3.57552	0.999687	1
ENSMUSG00000083270	pseudogene	Gm13498	predicted gene 13498 [Source:MGI Symbol;Acc:MGI:3650381]	-3.74157	-0.0282363	1	1	-1.86639	0.256854	0.411838	0.0306873	1	1	1.86884	0.25247	0.802828	1.83815	3.57552	0.999687	1
ENSMUSG00000083428	pseudogene	Gm14591	predicted gene 14591 [Source:MGI Symbol;Acc:MGI:3705886]	-3.74157	-0.0282363	1	1	-1.86639	0.256854	0.411838	0.0306873	1	1	1.86884	0.25247	0.802828	1.83815	3.57552	0.999687	1
ENSMUSG00000083457	pseudogene	Gm12839	predicted gene 12839 [Source:MGI Symbol;Acc:MGI:3649236]	-3.74157	-0.0282363	1	1	-1.86639	0.256854	0.411838	0.0306873	1	1	1.86884	0.25247	0.802828	1.83815	3.57552	0.999687	1
ENSMUSG00000083731	pseudogene	Gm16202	predicted gene 16202 [Source:MGI Symbol;Acc:MGI:3802152]	-3.74157	-0.0282363	1	1	-1.86639	0.256854	0.411838	0.0306873	1	1	1.86884	0.25247	0.802828	1.83815	3.57552	0.999687	1
ENSMUSG00000084362	pseudogene	2610024D14Rik	RIKEN cDNA 2610024D14 gene [Source:MGI Symbol;Acc:MGI:1917660]	-3.74157	-0.0282363	1	1	-1.86639	0.256854	0.411838	0.0306873	1	1	1.86884	0.25247	0.802828	1.83815	3.57552	0.999687	1
ENSMUSG00000085377	lincRNA	4930551L18Rik	RIKEN cDNA 4930551L18 gene [Source:MGI Symbol;Acc:MGI:1922511]	-3.74157	-0.0282363	1	1	-1.86639	0.256854	0.411838	0.0306873	1	1	1.86884	0.25247	0.802828	1.83815	3.57552	0.999687	1
ENSMUSG00000085508	processed_transcript	Gm13965	predicted gene 13965 [Source:MGI Symbol;Acc:MGI:3650828]	-3.74157	-0.0282363	1	1	-1.86639	0.256854	0.411838	0.0306873	1	1	1.86884	0.25247	0.802828	1.83815	3.57552	0.999687	1
ENSMUSG00000085531	antisense	Gm12233	predicted gene 12233 [Source:MGI Symbol;Acc:MGI:3651340]	-3.74157	-0.0282363	1	1	-1.86639	0.256854	0.411838	0.0306873	1	1	1.86884	0.25247	0.802828	1.83815	3.57552	0.999687	1
ENSMUSG00000085673	antisense	Gm16122	predicted gene 16122 [Source:MGI Symbol;Acc:MGI:3801886]	-3.74157	-0.0282363	1	1	-1.86639	0.256854	0.411838	0.0306873	1	1	1.86884	0.25247	0.802828	1.83815	3.57552	0.999687	1
ENSMUSG00000085782	antisense	Gm15624	predicted gene 15624 [Source:MGI Symbol;Acc:MGI:3783068]	-3.74157	-0.0282363	1	1	-1.86639	0.256854	0.411838	0.0306873	1	1	1.86884	0.25247	0.802828	1.83815	3.57552	0.999687	1
ENSMUSG00000085798	antisense	Gm2018	predicted gene 2018 [Source:MGI Symbol;Acc:MGI:3780187]	-3.74157	-0.0282363	1	1	-1.86639	0.256854	0.411838	0.0306873	1	1	1.86884	0.25247	0.802828	1.83815	3.57552	0.999687	1
ENSMUSG00000085800	lincRNA	1700066O22Rik	RIKEN cDNA 1700066O22 gene [Source:MGI Symbol;Acc:MGI:1920651]	-3.74157	-0.0282363	1	1	-1.86639	0.256854	0.411838	0.0306873	1	1	1.86884	0.25247	0.802828	1.83815	3.57552	0.999687	1
ENSMUSG00000085816	lincRNA	Gm13052	predicted gene 13052 [Source:MGI Symbol;Acc:MGI:3651990]	-3.74157	-0.0282363	1	1	-1.86639	0.256854	0.411838	0.0306873	1	1	1.86884	0.25247	0.802828	1.83815	3.57552	0.999687	1
ENSMUSG00000085836	lincRNA	Gm13074	predicted gene 13074 [Source:MGI Symbol;Acc:MGI:3651959]	-3.74157	-0.0282363	1	1	-1.86639	0.256854	0.411838	0.0306873	1	1	1.86884	0.25247	0.802828	1.83815	3.57552	0.999687	1
ENSMUSG00000085944	lincRNA	1700003D09Rik	RIKEN cDNA 1700003D09 gene [Source:MGI Symbol;Acc:MGI:1916588]	-3.74157	-0.0282363	1	1	-1.86639	0.256854	0.411838	0.0306873	1	1	1.86884	0.25247	0.802828	1.83815	3.57552	0.999687	1
ENSMUSG00000086076	pseudogene	Ncr3-ps	natural cytotoxicity triggering receptor 3, pseudogene [Source:MGI Symbol;Acc:MGI:2149332]	-3.74157	-0.0282363	1	1	-1.86639	0.256854	0.411838	0.0306873	1	1	1.86884	0.25247	0.802828	1.83815	3.57552	0.999687	1
ENSMUSG00000086434	antisense	Gm15200	predicted gene 15200 [Source:MGI Symbol;Acc:MGI:3705136]	-3.74157	-0.0282363	1	1	-1.86639	0.256854	0.411838	0.0306873	1	1	1.86884	0.25247	0.802828	1.83815	3.57552	0.999687	1
ENSMUSG00000086796	antisense	4932702P03Rik	RIKEN cDNA 4932702P03 gene [Source:MGI Symbol;Acc:MGI:1921673]	-3.74157	-0.0282363	1	1	-1.86639	0.256854	0.411838	0.0306873	1	1	1.86884	0.25247	0.802828	1.83815	3.57552	0.999687	1
ENSMUSG00000086842	pseudogene	Gm15681	predicted gene 15681 [Source:MGI Symbol;Acc:MGI:3783123]	-3.74157	-0.0282363	1	1	-1.86639	0.256854	0.411838	0.0306873	1	1	1.86884	0.25247	0.802828	1.83815	3.57552	0.999687	1
ENSMUSG00000086930	antisense	Gm14873	predicted gene 14873 [Source:MGI Symbol;Acc:MGI:3713047]	-3.74157	-0.0282363	1	1	-1.86639	0.256854	0.411838	0.0306873	1	1	1.86884	0.25247	0.802828	1.83815	3.57552	0.999687	1
ENSMUSG00000086994	antisense	Gm13402	predicted gene 13402 [Source:MGI Symbol;Acc:MGI:3649787]	-3.74157	-0.0282363	1	1	-1.86639	0.256854	0.411838	0.0306873	1	1	1.86884	0.25247	0.802828	1.83815	3.57552	0.999687	1
ENSMUSG00000087334	antisense	AW495222	expressed sequence AW495222 [Source:MGI Symbol;Acc:MGI:2145435]	-3.74157	-0.0282363	1	1	-1.86639	0.256854	0.411838	0.0306873	1	1	1.86884	0.25247	0.802828	1.83815	3.57552	0.999687	1
ENSMUSG00000087406	lincRNA	E130215H24Rik	RIKEN cDNA E130215H24 gene [Source:MGI Symbol;Acc:MGI:1926091]	-3.74157	-0.0282363	1	1	-1.86639	0.256854	0.411838	0.0306873	1	1	1.86884	0.25247	0.802828	1.83815	3.57552	0.999687	1
ENSMUSG00000087881	snoRNA	SCARNA21	Small Cajal body specific RNA 21 [Source:RFAM;Acc:RF00602]	-3.74157	-0.0282363	1	1	-1.86639	0.256854	0.411838	0.0306873	1	1	1.86884	0.25247	0.802828	1.83815	3.57552	0.999687	1
ENSMUSG00000089804	antisense	Gm16136	predicted gene 16136 [Source:MGI Symbol;Acc:MGI:3802137]	-3.74157	-0.0282363	1	1	-1.86639	0.256854	0.411838	0.0306873	1	1	1.86884	0.25247	0.802828	1.83815	3.57552	0.999687	1
ENSMUSG00000090044	pseudogene	Gm16557	predicted gene 16557 [Source:MGI Symbol;Acc:MGI:4414977]	-3.74157	-0.0282363	1	1	-1.86639	0.256854	0.411838	0.0306873	1	1	1.86884	0.25247	0.802828	1.83815	3.57552	0.999687	1
ENSMUSG00000090200	antisense	1700025N21Rik	RIKEN cDNA 1700025N21 gene [Source:MGI Symbol;Acc:MGI:1916665]	-3.74157	-0.0282363	1	1	-1.86639	0.256854	0.411838	0.0306873	1	1	1.86884	0.25247	0.802828	1.83815	3.57552	0.999687	1
ENSMUSG00000090758	antisense	Gm17178	predicted gene 17178 [Source:MGI Symbol;Acc:MGI:4938005]	-3.74157	-0.0282363	1	1	-1.86639	0.256854	0.411838	0.0306873	1	1	1.86884	0.25247	0.802828	1.83815	3.57552	0.999687	1
ENSMUSG00000090796	pseudogene	Gm3141	predicted gene 3141 [Source:MGI Symbol;Acc:MGI:3781320]	-3.74157	-0.0282363	1	1	-1.86639	0.256854	0.411838	0.0306873	1	1	1.86884	0.25247	0.802828	1.83815	3.57552	0.999687	1
ENSMUSG00000091157	pseudogene	Serpina3l-ps	serine (or cysteine) peptidase inhibitor, clade A, member 3L, pseudogene [Source:MGI Symbol;Acc:MGI:2182857]	-3.74157	-0.0282363	1	1	-1.86639	0.256854	0.411838	0.0306873	1	1	1.86884	0.25247	0.802828	1.83815	3.57552	0.999687	1
ENSMUSG00000091408	protein_coding	Gm6728	predicted gene 6728 [Source:MGI Symbol;Acc:MGI:3643418]	-3.74157	-0.0282363	1	1	-1.86639	0.256854	0.411838	0.0306873	1	1	1.86884	0.25247	0.802828	1.83815	3.57552	0.999687	1
ENSMUSG00000091798	lincRNA	Gm17691	predicted gene, 17691 [Source:MGI Symbol;Acc:MGI:4937325]	-3.74157	-0.0282363	1	1	-1.86639	0.256854	0.411838	0.0306873	1	1	1.86884	0.25247	0.802828	1.83815	3.57552	0.999687	1
ENSMUSG00000092037	pseudogene	Gm7850	predicted gene 7850 [Source:MGI Symbol;Acc:MGI:3645028]	-3.74157	-0.0282363	1	1	-1.86639	0.256854	0.411838	0.0306873	1	1	1.86884	0.25247	0.802828	1.83815	3.57552	0.999687	1
ENSMUSG00000092269	pseudogene	Gm9577	predicted gene 9577 [Source:MGI Symbol;Acc:MGI:3779986]	-3.74157	-0.0282363	1	1	-1.86639	0.256854	0.411838	0.0306873	1	1	1.86884	0.25247	0.802828	1.83815	3.57552	0.999687	1
ENSMUSG00000092418	processed_transcript	Gm20406	predicted gene 20406 [Source:MGI Symbol;Acc:MGI:5141871]	-3.74157	-0.0282363	1	1	-1.86639	0.256854	0.411838	0.0306873	1	1	1.86884	0.25247	0.802828	1.83815	3.57552	0.999687	1
ENSMUSG00000092623	pseudogene	Gm20413	predicted gene 20413 [Source:MGI Symbol;Acc:MGI:5141878]	-3.74157	-0.0282363	1	1	-1.86639	0.256854	0.411838	0.0306873	1	1	1.86884	0.25247	0.802828	1.83815	3.57552	0.999687	1
ENSMUSG00000092758	miRNA	AL672100.1		-3.74157	-0.0282363	1	1	-1.86639	0.256854	0.411838	0.0306873	1	1	1.86884	0.25247	0.802828	1.83815	3.57552	0.999687	1
ENSMUSG00000036083	protein_coding	Slc17a3	solute carrier family 17 (sodium phosphate), member 3 [Source:MGI Symbol;Acc:MGI:2389216]	-3.38134	4.20745	0.178018	0.366353	2.36974	0.447076	0.599562	-1.86051	0.509049	0.863885	-0.0228016	0.999989	1	1.83771	3.57443	1	1
ENSMUSG00000087540	lincRNA	Gm11412	predicted gene 11412 [Source:MGI Symbol;Acc:MGI:3650905]	-3.63528	0.127698	0.92602	1	-1.70874	0.282696	0.43269	-1.99632	0.232113	0.671714	-0.159884	0.920981	1	1.83644	3.57128	0.326644	1
ENSMUSG00000083454	pseudogene	Gm13226	predicted gene 13226 [Source:MGI Symbol;Acc:MGI:3651282]	-2.59198	0.738451	0.453719	0.647286	-1.09598	0.110831	0.225464	0.373519	0.65994	0.940433	2.20795	0.0064475	0.230806	1.83443	3.5663	0.133304	0.990274
ENSMUSG00000092609	protein_coding	Gm20481	predicted gene 20481 [Source:MGI Symbol;Acc:MGI:5141946]	-1.51239	6.64837	8.70547e-09	1.70109e-07	4.81409	2.65935e-07	2.27512e-06	0.0930098	0.860721	1	1.92729	0.230143	0.802828	1.83428	3.56593	0.24811	1
ENSMUSG00000032311	protein_coding	Nrg4	neuregulin 4 [Source:MGI Symbol;Acc:MGI:1933833]	1.55293	-4.13368	5.23819e-21	4.30512e-19	-5.96624	3.92269e-33	3.93057e-31	-1.32974	0.0403611	0.391662	0.502825	0.133627	0.735262	1.83256	3.56169	0.012336	0.807129
ENSMUSG00000058435	protein_coding	Btnl4	butyrophilin-like 4 [Source:MGI Symbol;Acc:MGI:1932036]	-3.53302	-1.74896	0.275457	0.468064	-3.58053	0.0247025	0.0671795	0.0143055	1	1	1.84588	0.163747	0.77773	1.83158	3.55926	0.999725	1
ENSMUSG00000090983	protein_coding	AL451076.1		-3.63106	0.00982153	0.999295	1	-1.82001	0.257507	0.412704	-1.87291	0.254195	0.671714	-0.0430781	0.991488	1	1.82983	3.55496	0.327655	1
ENSMUSG00000091070	lincRNA	Gm3764	predicted gene 3764 [Source:MGI Symbol;Acc:MGI:3781938]	-3.26872	1.32602	0.474315	0.666862	-0.503303	0.807956	0.914567	-0.294769	0.894109	1	1.53456	0.360586	0.823632	1.82932	3.55371	0.469252	1
ENSMUSG00000028546	protein_coding	Elavl4	ELAV (embryonic lethal, abnormal vision, Drosophila)-like 4 (Hu antigen D) [Source:MGI Symbol;Acc:MGI:107427]	-3.43039	-1.27497	0.333167	0.521842	-3.10415	0.0515699	0.123005	-1.93414	0.234214	0.671714	-0.104961	0.911227	1	1.82918	3.55334	0.279187	1
ENSMUSG00000049625	protein_coding	Tifab	TRAF-interacting protein with forkhead-associated domain, family member B [Source:MGI Symbol;Acc:MGI:2385852]	-2.43875	-0.19441	0.827651	0.952834	-2.0224	0.0352329	0.0902466	-0.881691	0.393306	0.777084	0.946299	0.293061	0.810423	1.82799	3.55042	0.17841	1
ENSMUSG00000092556	pseudogene	Olfr755-ps1	olfactory receptor 755, pseudogene 1 [Source:MGI Symbol;Acc:MGI:3030589]	-3.27109	0.246904	0.88025	0.989336	-1.57732	0.286133	0.436581	-0.0123876	0.992651	1	1.81184	0.233161	0.802828	1.82423	3.54117	0.40355	1
ENSMUSG00000039095	protein_coding	En2	engrailed 2 [Source:MGI Symbol;Acc:MGI:95390]	-2.90987	0.642992	0.473776	0.666402	-1.18093	0.192372	0.344324	-0.966734	0.307656	0.696862	0.857188	0.321559	0.823632	1.82392	3.54042	0.154853	1
ENSMUSG00000020017	protein_coding	Hal	histidine ammonia lyase [Source:MGI Symbol;Acc:MGI:96010]	-1.64678	4.46666	5.01972e-08	8.59225e-07	2.64332	6.99243e-07	5.58987e-06	0.614317	0.129383	0.58782	2.43766	0.0260233	0.436298	1.82334	3.53899	0.113296	0.975637
ENSMUSG00000074250	pseudogene	Gm10653	predicted gene 10653 [Source:MGI Symbol;Acc:MGI:3642572]	-3.32801	1.75593	0.11043	0.26542	-0.0645217	0.999996	1	-4.31541	0.00454849	0.124765	-2.49496	0.12437	0.726231	1.82045	3.53191	0.999833	1
ENSMUSG00000024936	protein_coding	Kcnk7	potassium channel, subfamily K, member 7 [Source:MGI Symbol;Acc:MGI:1341841]	-3.12614	1.98682	0.109022	0.263216	0.166379	0.920887	0.998191	-1.46445	0.21416	0.671714	0.355995	0.794225	1	1.82045	3.5319	0.345268	1
ENSMUSG00000060613	protein_coding	Cyp2c70	cytochrome P450, family 2, subfamily c, polypeptide 70 [Source:MGI Symbol;Acc:MGI:2385878]	-1.77372	-2.13635	0.00520273	0.0248085	-3.95291	9.40914e-06	6.08817e-05	-1.50786	0.169835	0.642466	0.308707	0.622698	0.963583	1.81656	3.52241	0.150448	0.998721
ENSMUSG00000087548	lincRNA	1700028E10Rik	RIKEN cDNA 1700028E10 gene [Source:MGI Symbol;Acc:MGI:1916713]	-3.14314	0.0345553	0.973131	1	-1.78187	0.131319	0.256125	-1.77291	0.147119	0.609013	0.0435206	0.967415	1	1.81643	3.52208	0.231505	1
ENSMUSG00000090934	lincRNA	4930598A11Rik	RIKEN cDNA 4930598A11 gene [Source:MGI Symbol;Acc:MGI:2152336]	-3.52572	0.0577072	0.964195	1	-1.7569	0.270203	0.425594	-2.70895	0.111008	0.570992	-0.89434	0.571239	0.944774	1.81461	3.51764	0.307864	1
ENSMUSG00000027716	protein_coding	Trpc3	transient receptor potential cation channel, subfamily C, member 3 [Source:MGI Symbol;Acc:MGI:109526]	-2.85459	2.8383	0.0114633	0.0471717	1.02827	0.266674	0.421546	-0.264852	0.749826	0.980524	1.54518	0.222713	0.802155	1.81003	3.5065	0.224546	1
ENSMUSG00000091500	lincRNA	Gm17292	predicted gene, 17292 [Source:MGI Symbol;Acc:MGI:4936926]	-2.72753	0.718356	0.349624	0.540482	-1.088	0.166927	0.308965	-0.982614	0.22316	0.671714	0.823738	0.274032	0.806241	1.80635	3.49757	0.10123	0.975637
ENSMUSG00000053925	lincRNA	Gm9929	predicted gene 9929 [Source:MGI Symbol;Acc:MGI:3708526]	-3.2123	1.04477	0.365504	0.55749	-0.759133	0.613556	0.756695	-2.34167	0.0821943	0.517108	-0.537767	0.68987	0.984235	1.80391	3.49164	0.350594	1
ENSMUSG00000042638	protein_coding	Gucy2c	guanylate cyclase 2c [Source:MGI Symbol;Acc:MGI:106903]	-2.86164	1.70003	0.0742295	0.199776	-0.103751	0.892595	0.979176	-0.296913	0.696325	0.957169	1.50687	0.116863	0.716242	1.80378	3.49133	0.140462	0.991818
ENSMUSG00000087480	lincRNA	Gm15910	predicted gene 15910 [Source:MGI Symbol;Acc:MGI:3802158]	-2.73678	1.16484	0.172228	0.357861	-0.638875	0.449493	0.602105	-0.895858	0.275744	0.676534	0.907861	0.301903	0.815878	1.80372	3.49119	0.133644	0.990274
ENSMUSG00000058945	pseudogene	Gm10056	predicted gene 10056 [Source:MGI Symbol;Acc:MGI:3708689]	-2.87631	0.769339	0.439975	0.634759	-1.03365	0.314836	0.460246	-0.991343	0.349814	0.736126	0.811643	0.397165	0.849144	1.80299	3.48942	0.206973	1
ENSMUSG00000032315	protein_coding	Cyp1a1	cytochrome P450, family 1, subfamily a, polypeptide 1 [Source:MGI Symbol;Acc:MGI:88588]	-3.47556	0.820588	0.62501	0.795223	-0.981056	0.539403	0.690667	-0.654519	0.729611	0.971488	1.14712	0.468961	0.894254	1.80164	3.48617	0.435708	1
ENSMUSG00000027886	protein_coding	1700013F07Rik	RIKEN cDNA 1700013F07 gene [Source:MGI Symbol;Acc:MGI:1922754]	-3.33986	0.903565	0.504058	0.69492	-0.897169	0.403361	0.555397	-0.037028	0.975565	1	1.76371	0.144127	0.752644	1.80073	3.48397	0.303984	1
ENSMUSG00000086266	lincRNA	Igf2as	insulin-like growth factor 2, antisense [Source:MGI Symbol;Acc:MGI:1195257]	-2.96728	0.299925	0.793739	0.927453	-1.49702	0.159523	0.297997	-0.306535	0.789475	0.996285	1.49041	0.155222	0.769432	1.79695	3.47485	0.256246	1
ENSMUSG00000069170	protein_coding	Gpr98	G protein-coupled receptor 98 [Source:MGI Symbol;Acc:MGI:1274784]	-2.23611	1.58092	0.053418	0.156754	-0.214366	0.795081	0.904285	-1.04781	0.181156	0.660894	0.747475	0.375207	0.834775	1.79528	3.47084	0.119413	0.975637
ENSMUSG00000028753	protein_coding	Vwa5b1	von Willebrand factor A domain containing 5B1 [Source:MGI Symbol;Acc:MGI:1922968]	-3.3095	0.0347117	0.999994	1	-1.76056	0.0986649	0.208223	2.65393	0.111128	0.571086	4.4492	0.00228626	0.130595	1.79528	3.47082	1	1
ENSMUSG00000081152	pseudogene	Gm12430	predicted gene 12430 [Source:MGI Symbol;Acc:MGI:3651061]	-3.53582	1.9354	0.234679	0.438951	0.143592	0.921917	0.99869	0.712134	0.638899	0.928429	2.50394	0.130017	0.733235	1.7918	3.46248	0.299729	1
ENSMUSG00000030858	protein_coding	1700007K09Rik	RIKEN cDNA 1700007K09 gene [Source:MGI Symbol;Acc:MGI:1916568]	-3.42228	1.82678	0.238264	0.44294	0.0354733	0.968973	1	1.25755	0.328916	0.717893	3.04885	0.0475835	0.53994	1.7913	3.46128	0.2702	1
ENSMUSG00000050397	protein_coding	Foxl2	forkhead box L2 [Source:MGI Symbol;Acc:MGI:1349428]	-2.72417	0.458024	0.697192	0.853083	-1.32874	0.353328	0.502556	-1.60693	0.258083	0.671714	0.179833	0.886915	1	1.78677	3.45041	0.33598	1
ENSMUSG00000044156	protein_coding	Hepacam2	HEPACAM family member 2 [Source:MGI Symbol;Acc:MGI:2141520]	-3.25168	0.617484	0.661539	0.825381	-1.16883	0.378462	0.529047	-0.613741	0.651166	0.936122	1.17257	0.376395	0.835456	1.78632	3.44933	0.350313	1
ENSMUSG00000022484	protein_coding	Hoxc10	homeobox C10 [Source:MGI Symbol;Acc:MGI:96192]	-3.14417	1.40934	0.217778	0.425473	-0.376855	0.73072	0.851925	-0.725498	0.496073	0.854356	1.0607	0.375629	0.834884	1.7862	3.44904	0.266745	1
ENSMUSG00000051067	protein_coding	Lingo3	leucine rich repeat and Ig domain containing 3 [Source:MGI Symbol;Acc:MGI:3609246]	-2.98809	-0.282057	0.723374	0.872902	-2.06667	0.0738352	0.164558	-1.9845	0.0861512	0.527778	-0.199886	0.807116	1	1.78461	3.44526	0.200893	1
ENSMUSG00000060678	protein_coding	Hist1h4c	histone cluster 1, H4c [Source:MGI Symbol;Acc:MGI:2448421]	-2.66291	-1.08938	0.212522	0.418258	-2.87258	0.000376115	0.00172631	-0.535192	0.63799	0.928065	1.24801	0.041439	0.519566	1.7832	3.44189	0.190227	1
ENSMUSG00000085971	lincRNA	Gm15411	predicted gene 15411 [Source:MGI Symbol;Acc:MGI:3705213]	-1.12929	-0.204945	0.706987	0.860939	-1.98796	0.000730462	0.00313305	-1.10734	0.0693369	0.480773	0.675675	0.196051	0.788505	1.78302	3.44145	0.0264324	0.933455
ENSMUSG00000067344	pseudogene	Rps25-ps1	ribosomal protein S25, pseudogene 1 [Source:MGI Symbol;Acc:MGI:3642902]	-2.77791	0.366923	0.657489	0.821731	-1.41607	0.116551	0.233634	-1.19111	0.204322	0.671714	0.591884	0.457687	0.888452	1.78299	3.4414	0.147801	0.998721
ENSMUSG00000032357	protein_coding	Tinag	tubulointerstitial nephritis antigen [Source:MGI Symbol;Acc:MGI:1349477]	-2.58574	0.132495	0.872116	0.984045	-1.64711	0.0788977	0.173515	-1.36655	0.155338	0.619996	0.41306	0.598232	0.956972	1.77961	3.43332	0.152785	0.999318
ENSMUSG00000090257	antisense	Gm4524	predicted gene 4524 [Source:MGI Symbol;Acc:MGI:3782709]	-3.5233	1.83399	0.254944	0.458999	0.0559982	0.939096	1	0.657465	0.69037	0.955033	2.43545	0.151086	0.762641	1.77799	3.42948	0.317579	1
ENSMUSG00000091633	lincRNA	Gm17280	predicted gene, 17280 [Source:MGI Symbol;Acc:MGI:4936914]	-2.92313	-0.93321	0.496568	0.687449	-2.70925	0.133254	0.259253	-4.10558	0.0290136	0.338117	-2.32954	0.122097	0.723215	1.77604	3.42485	0.311591	1
ENSMUSG00000021997	protein_coding	Lrrc63	leucine rich repeat containing 63 [Source:MGI Symbol;Acc:MGI:1918109]	-3.53161	0.0534027	0.97627	1	-1.72211	0.268952	0.424352	-2.77073	0.0928104	0.540364	-0.995215	0.478422	0.897315	1.77552	3.4236	0.302376	1
ENSMUSG00000064272	protein_coding	Gpbar1	G protein-coupled bile acid receptor 1 [Source:MGI Symbol;Acc:MGI:2653863]	-2.78211	1.34982	0.0585197	0.167535	-0.42478	0.637086	0.776377	-1.40064	0.0629018	0.465694	0.373955	0.6678	0.975899	1.7746	3.42142	0.129277	0.982972
ENSMUSG00000031027	protein_coding	Stk33	serine/threonine kinase 33 [Source:MGI Symbol;Acc:MGI:2152419]	-2.26259	1.55725	0.0306217	0.102091	-0.216821	0.760285	0.877045	-0.804318	0.225187	0.671714	0.969758	0.206397	0.792925	1.77408	3.42019	0.0807995	0.975637
ENSMUSG00000029123	protein_coding	Stk32b	serine/threonine kinase 32B [Source:MGI Symbol;Acc:MGI:1927552]	-2.7969	2.26367	0.0217266	0.0775107	0.491559	0.583048	0.730441	-0.543833	0.494236	0.853575	1.22828	0.265183	0.806241	1.77211	3.41554	0.193052	1
ENSMUSG00000049152	protein_coding	Ugt3a2	UDP glycosyltransferases 3 family, polypeptide A2 [Source:MGI Symbol;Acc:MGI:2145969]	-1.91147	-2.89716	0.00021807	0.00163769	-4.66477	1.75131e-07	1.54729e-06	-1.34916	0.304582	0.693624	0.41845	0.436089	0.874458	1.76761	3.40489	0.218834	1
ENSMUSG00000074637	protein_coding	Sox2	SRY-box containing gene 2 [Source:MGI Symbol;Acc:MGI:98364]	-1.02852	1.56622	0.00406852	0.0201848	-0.199817	0.686751	0.816098	-0.377963	0.449388	0.823211	1.38807	0.0123812	0.312114	1.76603	3.40117	0.0167046	0.889723
ENSMUSG00000075408	protein_coding	6030408B16Rik	RIKEN cDNA 6030408B16 gene [Source:MGI Symbol;Acc:MGI:1924967]	-1.49274	0.410441	0.437084	0.63205	-1.3516	0.0143124	0.0421176	-1.07833	0.0605224	0.458758	0.68371	0.183603	0.788505	1.76204	3.39178	0.021458	0.909783
ENSMUSG00000078289	protein_coding	Gm10923	predicted gene 10923 [Source:MGI Symbol;Acc:MGI:3779135]	-2.39058	3.25188	0.0022783	0.0124458	1.49383	0.0558497	0.131105	0.424757	0.531678	0.878021	2.1828	0.0699654	0.62818	1.75805	3.3824	0.190162	1
ENSMUSG00000085743	lincRNA	8430419K02Rik	RIKEN cDNA 8430419K02 gene [Source:MGI Symbol;Acc:MGI:1921768]	-3.58061	1.55675	0.273031	0.465613	-0.198907	0.999973	1	-3.13893	0.0619498	0.463336	-1.38327	0.338608	0.823632	1.75566	3.3768	1	1
ENSMUSG00000063754	protein_coding	Gm10136	predicted pseudogene 10136 [Source:MGI Symbol;Acc:MGI:3704242]	-3.10251	0.607456	0.613884	0.786403	-1.1463	0.253543	0.411838	-0.10057	0.930996	1	1.65319	0.121312	0.721817	1.75376	3.37236	0.272551	1
ENSMUSG00000086095	lincRNA	Gm15328	predicted gene 15328 [Source:MGI Symbol;Acc:MGI:3705182]	-3.09304	0.678409	0.474789	0.667314	-1.07405	0.296308	0.447808	-1.25518	0.221331	0.671714	0.497283	0.602717	0.957195	1.75246	3.36933	0.210686	1
ENSMUSG00000024210	protein_coding	Ip6k3	inositol hexaphosphate kinase 3 [Source:MGI Symbol;Acc:MGI:3045325]	-3.01892	1.74662	0.134778	0.301517	-0.00486573	0.997022	1	-0.840627	0.429396	0.808044	0.910863	0.46709	0.893808	1.75149	3.36706	0.288324	1
ENSMUSG00000071202	protein_coding	Ccdc78	coiled-coil domain containing 78 [Source:MGI Symbol;Acc:MGI:2685784]	-2.59044	0.913795	0.230736	0.43615	-0.834935	0.236878	0.395108	-0.597075	0.41717	0.798699	1.15166	0.117541	0.716242	1.74873	3.36063	0.0927584	0.975637
ENSMUSG00000082424	pseudogene	Gm13292	predicted gene 13292 [Source:MGI Symbol;Acc:MGI:3649470]	-2.68981	-0.0912582	0.904633	1	-1.83709	0.0193474	0.0544518	-0.979932	0.282451	0.680121	0.765898	0.245181	0.802828	1.74583	3.35388	0.121268	0.975637
ENSMUSG00000069302	protein_coding	Hist1h2ah	histone cluster 1, H2ah [Source:MGI Symbol;Acc:MGI:2448295]	-3.05487	3.80011	0.00903159	0.0388606	2.05443	0.0280571	0.0747825	0.727361	0.354231	0.740309	2.47304	0.1108	0.704704	1.74568	3.35353	0.21376	1
ENSMUSG00000049436	protein_coding	Upk1b	uroplakin 1B [Source:MGI Symbol;Acc:MGI:98912]	-1.89591	0.851631	0.116028	0.274006	-0.893138	0.121019	0.240329	-1.07772	0.0563589	0.447325	0.667045	0.228914	0.802828	1.74477	3.35141	0.0275471	0.933455
ENSMUSG00000039059	protein_coding	Hrh3	histamine receptor H3 [Source:MGI Symbol;Acc:MGI:2139279]	-3.20459	3.25596	0.0390596	0.12363	1.515	0.156729	0.293829	1.0072	0.314852	0.704175	2.74816	0.0895239	0.671908	1.74096	3.34258	0.230956	1
ENSMUSG00000091667	lincRNA	Gm17718	predicted gene, 17718 [Source:MGI Symbol;Acc:MGI:4937352]	-3.34125	0.815754	0.56631	0.749524	-0.923461	0.438723	0.591429	0.0836503	0.949551	1	1.82286	0.165709	0.781038	1.73921	3.33853	0.356621	1
ENSMUSG00000083705	pseudogene	Gm8624	predicted gene 8624 [Source:MGI Symbol;Acc:MGI:3646811]	-1.59764	1.0236	0.0622992	0.175742	-0.714746	0.154314	0.290143	-0.470697	0.359961	0.746832	1.26765	0.0183005	0.377533	1.73834	3.33652	0.0195642	0.908225
ENSMUSG00000091826	lincRNA	Gm17504	predicted gene, 17504 [Source:MGI Symbol;Acc:MGI:4937138]	-2.88278	0.922847	0.401163	0.594886	-0.814964	0.431713	0.584136	-0.524156	0.620662	0.920756	1.21365	0.260119	0.805887	1.73781	3.33529	0.250046	1
ENSMUSG00000086602	lincRNA	Gm15609	predicted gene 15609 [Source:MGI Symbol;Acc:MGI:3783055]	-2.77523	0.386942	0.73196	0.879394	-1.35056	0.268319	0.423596	-1.42651	0.236072	0.671714	0.310993	0.777723	1	1.7375	3.33458	0.28142	1
ENSMUSG00000082789	pseudogene	Gm13284	predicted gene 13284 [Source:MGI Symbol;Acc:MGI:3701980]	-3.63747	0.0295334	0.998452	1	-1.7071	0.282985	0.432921	-1.9164	0.246186	0.671714	-0.179765	0.899419	1	1.73663	3.33257	0.351947	1
ENSMUSG00000082998	pseudogene	Gm11221	predicted gene 11221 [Source:MGI Symbol;Acc:MGI:3651633]	-3.63747	0.0295334	0.998452	1	-1.7071	0.282985	0.432921	-1.9164	0.246186	0.671714	-0.179765	0.899419	1	1.73663	3.33257	0.351947	1
ENSMUSG00000046500	protein_coding	Fam19a4	family with sequence similarity 19, member A4 [Source:MGI Symbol;Acc:MGI:2444563]	-3.63282	0.0722979	0.974061	1	-1.66414	0.288427	0.439166	-2.01213	0.23172	0.671714	-0.275693	0.853499	1	1.73643	3.33211	0.346173	1
ENSMUSG00000080836	pseudogene	Gm6444	predicted gene 6444 [Source:MGI Symbol;Acc:MGI:3648226]	-3.63282	0.0722979	0.974061	1	-1.66414	0.288427	0.439166	-2.01213	0.23172	0.671714	-0.275693	0.853499	1	1.73643	3.33211	0.346173	1
ENSMUSG00000087602	lincRNA	Gm12753	predicted gene 12753 [Source:MGI Symbol;Acc:MGI:3652140]	-3.63282	0.0722979	0.974061	1	-1.66414	0.288427	0.439166	-2.01213	0.23172	0.671714	-0.275693	0.853499	1	1.73643	3.33211	0.346173	1
ENSMUSG00000087507	antisense	Gm16141	predicted gene 16141 [Source:MGI Symbol;Acc:MGI:3802122]	-2.55251	-0.322437	0.594663	0.771782	-2.05231	0.0233472	0.0640253	-2.01388	0.0260051	0.320234	-0.284	0.644619	0.968773	1.72988	3.317	0.116198	0.975637
ENSMUSG00000085602	lincRNA	1500002F19Rik	RIKEN cDNA 1500002F19 gene [Source:MGI Symbol;Acc:MGI:1923933]	-2.1084	1.15812	0.0543845	0.158911	-0.571398	0.417179	0.570273	-1.50979	0.0174837	0.264481	0.219726	0.742756	1	1.72951	3.31616	0.0632615	0.975637
ENSMUSG00000073212	protein_coding	Gm10481	predicted gene 10481 [Source:MGI Symbol;Acc:MGI:3708707]	-2.5246	0.941863	0.241168	0.446728	-0.787557	0.330017	0.477068	-0.901442	0.26125	0.671714	0.827978	0.309841	0.818629	1.72942	3.31594	0.129467	0.9832
ENSMUSG00000074269	protein_coding	2410076I21Rik	RIKEN cDNA 2410076I21 gene [Source:MGI Symbol;Acc:MGI:1920923]	-3.22238	0.988547	0.385296	0.578915	-0.736834	0.524176	0.676858	-1.09933	0.33862	0.727214	0.626053	0.585841	0.951076	1.72538	3.30667	0.287874	1
ENSMUSG00000081721	pseudogene	Gm13882	predicted gene 13882 [Source:MGI Symbol;Acc:MGI:3650052]	-3.16753	1.68366	0.177494	0.365584	-0.0405722	0.964304	1	-0.0360348	0.971035	1	1.6882	0.177181	0.788505	1.72423	3.30404	0.273697	1
ENSMUSG00000058147	protein_coding	Xlr3c	X-linked lymphocyte-regulated 3C [Source:MGI Symbol;Acc:MGI:3047103]	-3.29392	-0.684757	0.798821	0.931321	-2.408	0.348157	0.497014	-3.11969	0.300665	0.69064	-1.39644	0.852128	1	1.72325	3.30178	0.501642	1
ENSMUSG00000025588	protein_coding	Nat1	N-acetyl transferase 1 [Source:MGI Symbol;Acc:MGI:97279]	-2.60945	-3.49971	0.00025469	0.00187673	-5.22024	3.28328e-05	0.000190654	-1.9396	0.231922	0.671714	-0.219079	0.707054	0.989154	1.72052	3.29555	0.265671	1
ENSMUSG00000031760	protein_coding	Mt3	metallothionein 3 [Source:MGI Symbol;Acc:MGI:97173]	-2.22801	-0.203967	0.778909	0.91604	-1.92374	0.0101413	0.031247	-0.936632	0.264706	0.671714	0.783143	0.222949	0.802155	1.71978	3.29385	0.104207	0.975637
ENSMUSG00000079440	protein_coding	Alpi	alkaline phosphatase, intestinal [Source:MGI Symbol;Acc:MGI:1924018]	-3.58306	1.4785	0.314074	0.500816	-0.236891	0.999982	1	-3.01228	0.078585	0.506899	-1.29689	0.359372	0.823632	1.71539	3.28386	1	1
ENSMUSG00000074911	lincRNA	Gm17362	predicted gene, 17362 [Source:MGI Symbol;Acc:MGI:4936996]	-3.00744	0.792874	0.443874	0.638285	-0.922181	0.361888	0.511977	-0.771174	0.455515	0.828271	0.943882	0.35293	0.823632	1.71506	3.28309	0.237126	1
ENSMUSG00000091580	pseudogene	Gm6467	predicted gene 6467 [Source:MGI Symbol;Acc:MGI:3645284]	-1.34949	0.253213	0.559163	0.742801	-1.46049	0.00179049	0.00693812	-1.10553	0.0249336	0.314631	0.608175	0.140602	0.745259	1.7137	3.28002	0.00769473	0.764041
ENSMUSG00000021118	protein_coding	Plek2	pleckstrin 2 [Source:MGI Symbol;Acc:MGI:1351466]	-2.79044	-0.301545	0.776048	0.913738	-2.01148	0.0421643	0.104608	-0.370056	0.742921	0.977641	1.33988	0.152764	0.765302	1.70993	3.27146	0.25568	1
ENSMUSG00000070904	protein_coding	Ifna4	interferon alpha 4 [Source:MGI Symbol;Acc:MGI:107664]	-2.77916	-3.89112	0.0108857	0.0452247	-5.6001	5.90692e-06	3.95549e-05	-0.0795515	0.999989	1	1.62943	0.0284692	0.451939	1.70898	3.2693	0.99969	1
ENSMUSG00000085408	lincRNA	C530005A16Rik	RIKEN cDNA C530005A16 gene [Source:MGI Symbol;Acc:MGI:3612454]	-0.764964	-1.00067	0.0464699	0.141453	-2.70871	2.04723e-07	1.79053e-06	-0.787828	0.190477	0.671714	0.920211	0.0352961	0.490863	1.70804	3.26716	0.0217214	0.911385
ENSMUSG00000024036	protein_coding	Slc37a1	solute carrier family 37 (glycerol-3-phosphate transporter), member 1 [Source:MGI Symbol;Acc:MGI:2446181]	-1.77222	1.21682	0.0431818	0.133426	-0.488778	0.320429	0.466484	-0.053814	0.918533	1	1.65178	0.00382677	0.17324	1.70559	3.26163	0.0285814	0.933455
ENSMUSG00000054598	protein_coding	9130230L23Rik	RIKEN cDNA 9130230L23 gene [Source:MGI Symbol;Acc:MGI:3041166]	-2.47999	3.09081	0.00726737	0.0325261	1.38547	0.106442	0.219465	0.442885	0.572488	0.898683	2.14823	0.0856073	0.662391	1.70534	3.26107	0.229533	1
ENSMUSG00000036872	protein_coding	Abcc12	ATP-binding cassette, sub-family C (CFTR/MRP), member 12 [Source:MGI Symbol;Acc:MGI:2441679]	-2.89326	1.72748	0.122096	0.283791	0.0222638	0.987953	1	-0.388151	0.685524	0.952256	1.31706	0.254604	0.804859	1.70521	3.26077	0.251509	1
ENSMUSG00000046159	protein_coding	Chrm3	cholinergic receptor, muscarinic 3, cardiac [Source:MGI Symbol;Acc:MGI:88398]	-2.46107	0.772373	0.33845	0.527556	-0.93266	0.355306	0.504715	-1.78274	0.0535483	0.43887	-0.077705	0.927988	1	1.70503	3.26036	0.18889	1
ENSMUSG00000091217	lincRNA	5430400D12Rik	RIKEN cDNA 5430400D12 gene [Source:MGI Symbol;Acc:MGI:1918589]	-1.94224	-0.0847101	0.864927	0.979308	-1.78957	0.00300806	0.010963	-1.39392	0.0295599	0.339843	0.310945	0.508655	0.913257	1.70486	3.25998	0.0321959	0.935282
ENSMUSG00000081842	pseudogene	Rap1a-ps2	RAS related protein-1a, pseudogene 2 [Source:MGI Symbol;Acc:MGI:3651938]	-3.25568	2.01082	0.214311	0.420573	0.309895	0.86724	0.960953	-0.980204	0.54064	0.882325	0.720721	0.657303	0.972688	1.70093	3.25109	0.466188	1
ENSMUSG00000058640	pseudogene	Gm10045	predicted pseudogene 10045 [Source:MGI Symbol;Acc:MGI:3642098]	-3.34604	0.88136	0.529598	0.717675	-0.818979	0.481026	0.634681	-0.0803228	0.953219	1	1.62002	0.208177	0.795685	1.70034	3.24977	0.355148	1
ENSMUSG00000091166	protein_coding	Tstd1	thiosulfate sulfurtransferase (rhodanese)-like domain containing 1 [Source:MGI Symbol;Acc:MGI:3648482]	-2.40336	-0.427938	0.587068	0.766504	-2.12655	0.00460148	0.015889	-0.674354	0.463259	0.833459	1.02426	0.112302	0.708351	1.69862	3.24589	0.134345	0.991466
ENSMUSG00000024863	protein_coding	Mbl2	mannose-binding lectin (protein C) 2 [Source:MGI Symbol;Acc:MGI:96924]	-3.63402	1.84723	0.251499	0.458004	0.148622	0.920997	0.998191	-0.177879	0.914693	1	1.52072	0.308717	0.818629	1.6986	3.24587	0.345342	1
ENSMUSG00000026807	protein_coding	Ak8	adenylate kinase 8 [Source:MGI Symbol;Acc:MGI:1916120]	-1.9909	1.11659	0.058947	0.168583	-0.580402	0.338964	0.487126	-0.966842	0.0960905	0.549976	0.730149	0.237812	0.802828	1.69699	3.24224	0.0457301	0.975637
ENSMUSG00000027713	protein_coding	1810062G17Rik	RIKEN cDNA 1810062G17 gene [Source:MGI Symbol;Acc:MGI:1919532]	-2.26273	1.24729	0.0843478	0.219772	-0.448678	0.495685	0.649237	-0.49631	0.455697	0.828417	1.19966	0.0969718	0.68291	1.69597	3.23995	0.0830815	0.975637
ENSMUSG00000053588	protein_coding	A730061H03Rik	RIKEN cDNA A730061H03 gene [Source:MGI Symbol;Acc:MGI:2445099]	-3.14327	0.94759	0.526594	0.715206	-0.746405	0.505391	0.658725	0.799268	0.526171	0.874529	2.49326	0.0613604	0.595266	1.69399	3.23551	0.374725	1
ENSMUSG00000032083	protein_coding	Apoa1	apolipoprotein A-I [Source:MGI Symbol;Acc:MGI:88049]	-2.90531	2.79466	0.00974938	0.041273	1.10468	0.243139	0.402468	-0.313642	0.689293	0.954596	1.37634	0.28909	0.808641	1.68998	3.22652	0.260752	1
ENSMUSG00000022129	protein_coding	Dct	dopachrome tautomerase [Source:MGI Symbol;Acc:MGI:102563]	-2.64368	-1.12965	0.247512	0.453243	-2.8176	0.00209767	0.00797907	-0.566912	0.635426	0.92736	1.12103	0.131162	0.734786	1.68795	3.22198	0.249676	1
ENSMUSG00000078721	protein_coding	Gm12429	predicted gene 12429 [Source:MGI Symbol;Acc:MGI:3651059]	-3.62899	1.78041	0.261771	0.46063	0.0941546	0.925083	1	0.036355	0.961628	1	1.72261	0.273278	0.806241	1.68625	3.2182	0.353355	1
ENSMUSG00000068014	pseudogene	Gm14648	predicted gene 14648 [Source:MGI Symbol;Acc:MGI:3705508]	-2.8941	1.54949	0.232832	0.438297	-0.133348	0.902	0.986026	-0.154592	0.886283	1	1.52824	0.253258	0.804118	1.68284	3.21058	0.339014	1
ENSMUSG00000091455	protein_coding	Otogl	otogelin-like [Source:MGI Symbol;Acc:MGI:3647600]	-2.6198	0.996418	0.300916	0.491244	-0.683676	0.469473	0.622258	-0.650161	0.489684	0.850252	1.02993	0.284027	0.806241	1.68009	3.20449	0.21876	1
ENSMUSG00000020916	protein_coding	Krt36	keratin 36 [Source:MGI Symbol;Acc:MGI:109364]	1.69768	-2.62176	2.80239e-11	8.11288e-10	-4.29948	4.2317e-23	2.10568e-21	-1.13571	0.015014	0.245139	0.542011	0.110824	0.704704	1.67772	3.19922	0.00370614	0.666619
ENSMUSG00000045968	protein_coding	5830403L16Rik	RIKEN cDNA 5830403L16 gene [Source:MGI Symbol;Acc:MGI:1923273]	-3.07307	-0.505389	0.657918	0.822033	-2.18211	0.0871201	0.188723	-1.55904	0.268238	0.671714	0.117687	0.911602	1	1.67673	3.19701	0.32063	1
ENSMUSG00000092593	processed_transcript	Gm20492	predicted gene 20492 [Source:MGI Symbol;Acc:MGI:5141957]	-2.57939	0.36171	0.68116	0.840637	-1.31115	0.0719787	0.161322	-0.0135225	0.986333	1	1.65933	0.0282737	0.450666	1.67286	3.18845	0.148938	0.998721
ENSMUSG00000068167	protein_coding	Csnka2ip	casein kinase 2, alpha prime interacting protein [Source:MGI Symbol;Acc:MGI:2676295]	-3.27111	1.45874	0.313757	0.500816	-0.21398	0.859465	0.954507	-0.0585309	0.962986	1	1.61419	0.261928	0.805887	1.67272	3.18816	0.375878	1
ENSMUSG00000081228	pseudogene	Gm16089	predicted gene 16089 [Source:MGI Symbol;Acc:MGI:3801884]	-3.52683	0.565776	0.766726	0.906374	-1.10363	0.638258	0.777142	-0.372385	0.825595	1	1.29702	0.58271	0.949343	1.6694	3.18083	0.60388	1
ENSMUSG00000041141	protein_coding	Pnmal1	PNMA-like 1 [Source:MGI Symbol;Acc:MGI:1918941]	-3.57561	0.137805	0.999978	1	-1.52882	0.276486	0.429261	1.88469	0.25969	0.671714	3.55132	0.0321375	0.473742	1.66663	3.17472	1	1
ENSMUSG00000087187	lincRNA	Gm13431	predicted gene 13431 [Source:MGI Symbol;Acc:MGI:3650776]	-3.05986	2.16134	0.0659953	0.183247	0.496191	0.730263	0.851576	-1.64527	0.145799	0.606824	0.0198806	0.980052	1	1.66515	3.17147	0.383805	1
ENSMUSG00000041309	protein_coding	Nkx6-2	NK6 homeobox 2 [Source:MGI Symbol;Acc:MGI:1352738]	-3.25103	1.73873	0.164344	0.345867	0.0736276	0.941615	1	-0.405143	0.706588	0.961335	1.25996	0.336327	0.823632	1.6651	3.17136	0.318944	1
ENSMUSG00000079243	protein_coding	Xirp1	xin actin-binding repeat containing 1 [Source:MGI Symbol;Acc:MGI:1333878]	-3.4784	0.268314	0.898522	1	-1.39578	0.359571	0.509454	-0.0050509	0.995396	1	1.65904	0.279251	0.806241	1.6641	3.16915	0.490196	1
ENSMUSG00000048399	protein_coding	Tprg	transformation related protein 63 regulated [Source:MGI Symbol;Acc:MGI:1918588]	-3.47611	1.49058	0.281061	0.469948	-0.172744	0.920876	0.998191	-1.28431	0.35709	0.743564	0.379012	0.825244	1	1.66332	3.16745	0.465416	1
ENSMUSG00000063851	protein_coding	Rnf183	ring finger protein 183 [Source:MGI Symbol;Acc:MGI:1923322]	-2.65947	2.11612	0.0277003	0.094212	0.453134	0.546883	0.697315	0.0677719	0.927388	1	1.73076	0.0860527	0.663041	1.66298	3.16671	0.176719	1
ENSMUSG00000047992	protein_coding	Fam69c	family with sequence similarity 69, member C [Source:MGI Symbol;Acc:MGI:3041188]	-2.20237	0.326072	0.662261	0.825794	-1.33544	0.0506706	0.121269	-0.437618	0.566319	0.896501	1.22389	0.0699497	0.62818	1.66151	3.16348	0.10338	0.975637
ENSMUSG00000087361	lincRNA	0610043K17Rik	RIKEN cDNA 0610043K17 gene [Source:MGI Symbol;Acc:MGI:1915650]	-1.25789	-1.02672	0.047854	0.144372	-2.67831	7.85458e-06	5.15433e-05	-1.43663	0.0371176	0.373799	0.214962	0.63375	0.965857	1.65159	3.14179	0.0446346	0.975637
ENSMUSG00000092403	processed_transcript	Gm20497	predicted gene 20497 [Source:MGI Symbol;Acc:MGI:5141962]	-3.23076	-2.09949	0.0625316	0.176193	-3.75096	0.0107864	0.0329478	-1.96176	0.227625	0.671714	-0.310294	0.706532	0.9891	1.65147	3.14153	0.282979	1
ENSMUSG00000090863	protein_coding	A530084C06Rik	RIKEN cDNA A530084C06 gene [Source:MGI Symbol;Acc:MGI:3704402]	-3.38911	-1.52838	0.226069	0.431604	-3.17964	0.0452048	0.110502	-1.92749	0.234569	0.671714	-0.276234	0.796073	1	1.65126	3.14108	0.295574	1
ENSMUSG00000021263	protein_coding	Degs2	degenerative spermatocyte homolog 2 (Drosophila), lipid desaturase [Source:MGI Symbol;Acc:MGI:1917309]	-3.23813	2.05506	0.0812659	0.213722	0.404311	0.726423	0.848644	-0.653107	0.510144	0.864323	0.997642	0.472186	0.894634	1.65075	3.13997	0.337314	1
ENSMUSG00000035183	protein_coding	Slc24a5	solute carrier family 24, member 5 [Source:MGI Symbol;Acc:MGI:2677271]	-2.47144	-0.0263318	0.973172	1	-1.67569	0.0337442	0.0869929	-0.951852	0.27447	0.674993	0.697507	0.304669	0.816508	1.64936	3.13694	0.134779	0.991466
ENSMUSG00000005474	protein_coding	Myl10	myosin, light chain 10, regulatory [Source:MGI Symbol;Acc:MGI:1891705]	-3.26013	2.52388	0.0324881	0.106756	0.876686	0.539234	0.690532	-1.8238	0.0879952	0.533416	-0.176609	0.925181	1	1.64719	3.13224	0.462781	1
ENSMUSG00000070533	protein_coding	Wfdc8	WAP four-disulfide core domain 8 [Source:MGI Symbol;Acc:MGI:2685552]	-3.47942	0.209974	0.899182	1	-1.43641	0.275491	0.429261	-0.0349527	0.982944	1	1.61143	0.22215	0.802155	1.64639	3.13049	0.453919	1
ENSMUSG00000031710	protein_coding	Ucp1	uncoupling protein 1 (mitochondrial, proton carrier) [Source:MGI Symbol;Acc:MGI:98894]	0.950875	4.11408	2.26744e-23	2.25144e-21	2.46888	4.74815e-10	6.09674e-09	-0.956859	0.00317602	0.102946	0.688346	0.165565	0.781038	1.6452	3.12792	0.00566939	0.721395
ENSMUSG00000026387	protein_coding	Sctr	secretin receptor [Source:MGI Symbol;Acc:MGI:2441720]	-1.47811	-1.99178	0.00233291	0.0127094	-3.63653	8.97859e-08	8.24723e-07	-0.779061	0.388234	0.772174	0.865691	0.0827407	0.662367	1.64475	3.12694	0.114791	0.975637
ENSMUSG00000085823	antisense	Gm13012	predicted gene 13012 [Source:MGI Symbol;Acc:MGI:3652270]	-3.47257	-1.16606	0.373691	0.56667	-2.81027	0.0852581	0.185332	-1.8574	0.244681	0.671714	-0.213191	0.872393	1	1.6442	3.12576	0.304158	1
ENSMUSG00000086942	antisense	Gm15489	predicted gene 15489 [Source:MGI Symbol;Acc:MGI:3705099]	-3.48307	-0.325144	0.787203	0.92249	-1.96564	0.229531	0.386645	-2.68278	0.100336	0.556392	-1.04228	0.444023	0.878546	1.64049	3.11773	0.307216	1
ENSMUSG00000020690	protein_coding	Efcab3	EF-hand calcium binding domain 3 [Source:MGI Symbol;Acc:MGI:1918144]	-2.80838	4.80051	0.000200483	0.00152455	3.1608	0.00133702	0.00533932	0.243764	0.696013	0.957094	1.88348	0.231723	0.802828	1.63971	3.11604	0.270206	1
ENSMUSG00000022303	protein_coding	Dcstamp	dentrocyte expressed seven transmembrane protein [Source:MGI Symbol;Acc:MGI:1923016]	-2.47476	-1.80435	0.0265643	0.0910539	-3.44336	0.0008135	0.00344889	-1.65682	0.188457	0.669936	-0.0178221	0.978281	1	1.639	3.1145	0.240361	1
ENSMUSG00000008843	protein_coding	Cldn13	claudin 13 [Source:MGI Symbol;Acc:MGI:1913102]	-3.7441	1.77169	0.279401	0.468064	0.134506	0.99998	1	-1.90354	0.246355	0.671714	-0.266357	0.999963	1	1.63719	3.11059	0.999896	1
ENSMUSG00000009114	protein_coding	2610028H24Rik	RIKEN cDNA 2610028H24 gene [Source:MGI Symbol;Acc:MGI:1924214]	-3.7441	1.77169	0.279401	0.468064	0.134506	0.99998	1	-1.90354	0.246355	0.671714	-0.266357	0.999963	1	1.63719	3.11059	0.999896	1
ENSMUSG00000021081	protein_coding	Serpina1f	serine (or cysteine) peptidase inhibitor, clade A, member 1F [Source:MGI Symbol;Acc:MGI:1915598]	-3.7441	1.77169	0.279401	0.468064	0.134506	0.99998	1	-1.90354	0.246355	0.671714	-0.266357	0.999963	1	1.63719	3.11059	0.999896	1
ENSMUSG00000021490	protein_coding	Slc34a1	solute carrier family 34 (sodium phosphate), member 1 [Source:MGI Symbol;Acc:MGI:1345284]	-3.7441	1.77169	0.279401	0.468064	0.134506	0.99998	1	-1.90354	0.246355	0.671714	-0.266357	0.999963	1	1.63719	3.11059	0.999896	1
ENSMUSG00000024207	protein_coding	Acsbg2	acyl-CoA synthetase bubblegum family member 2 [Source:MGI Symbol;Acc:MGI:3587728]	-3.7441	1.77169	0.279401	0.468064	0.134506	0.99998	1	-1.90354	0.246355	0.671714	-0.266357	0.999963	1	1.63719	3.11059	0.999896	1
ENSMUSG00000024306	protein_coding	4921528I01Rik	RIKEN cDNA 4921528I01 gene [Source:MGI Symbol;Acc:MGI:1918200]	-3.7441	1.77169	0.279401	0.468064	0.134506	0.99998	1	-1.90354	0.246355	0.671714	-0.266357	0.999963	1	1.63719	3.11059	0.999896	1
ENSMUSG00000025400	protein_coding	Tac2	tachykinin 2 [Source:MGI Symbol;Acc:MGI:98476]	-3.7441	1.77169	0.279401	0.468064	0.134506	0.99998	1	-1.90354	0.246355	0.671714	-0.266357	0.999963	1	1.63719	3.11059	0.999896	1
ENSMUSG00000026258	protein_coding	3110079O15Rik	RIKEN cDNA 3110079O15 gene [Source:MGI Symbol;Acc:MGI:1920484]	-3.7441	1.77169	0.279401	0.468064	0.134506	0.99998	1	-1.90354	0.246355	0.671714	-0.266357	0.999963	1	1.63719	3.11059	0.999896	1
ENSMUSG00000026295	protein_coding	Spp2	secreted phosphoprotein 2 [Source:MGI Symbol;Acc:MGI:1922646]	-3.7441	1.77169	0.279401	0.468064	0.134506	0.99998	1	-1.90354	0.246355	0.671714	-0.266357	0.999963	1	1.63719	3.11059	0.999896	1
ENSMUSG00000028736	protein_coding	Pax7	paired box gene 7 [Source:MGI Symbol;Acc:MGI:97491]	-3.7441	1.77169	0.279401	0.468064	0.134506	0.99998	1	-1.90354	0.246355	0.671714	-0.266357	0.999963	1	1.63719	3.11059	0.999896	1
ENSMUSG00000029445	protein_coding	Hpd	4-hydroxyphenylpyruvic acid dioxygenase [Source:MGI Symbol;Acc:MGI:96213]	-3.7441	1.77169	0.279401	0.468064	0.134506	0.99998	1	-1.90354	0.246355	0.671714	-0.266357	0.999963	1	1.63719	3.11059	0.999896	1
ENSMUSG00000029683	protein_coding	Lmod2	leiomodin 2 (cardiac) [Source:MGI Symbol;Acc:MGI:2135672]	-3.7441	1.77169	0.279401	0.468064	0.134506	0.99998	1	-1.90354	0.246355	0.671714	-0.266357	0.999963	1	1.63719	3.11059	0.999896	1
ENSMUSG00000030450	protein_coding	Oca2	oculocutaneous albinism II [Source:MGI Symbol;Acc:MGI:97454]	-3.7441	1.77169	0.279401	0.468064	0.134506	0.99998	1	-1.90354	0.246355	0.671714	-0.266357	0.999963	1	1.63719	3.11059	0.999896	1
ENSMUSG00000031204	protein_coding	Asb12	ankyrin repeat and SOCS box-containing 12 [Source:MGI Symbol;Acc:MGI:1917642]	-3.7441	1.77169	0.279401	0.468064	0.134506	0.99998	1	-1.90354	0.246355	0.671714	-0.266357	0.999963	1	1.63719	3.11059	0.999896	1
ENSMUSG00000032494	protein_coding	Tdgf1	teratocarcinoma-derived growth factor 1 [Source:MGI Symbol;Acc:MGI:98658]	-3.7441	1.77169	0.279401	0.468064	0.134506	0.99998	1	-1.90354	0.246355	0.671714	-0.266357	0.999963	1	1.63719	3.11059	0.999896	1
ENSMUSG00000034310	protein_coding	Tmem132d	transmembrane protein 132D [Source:MGI Symbol;Acc:MGI:3044963]	-3.7441	1.77169	0.279401	0.468064	0.134506	0.99998	1	-1.90354	0.246355	0.671714	-0.266357	0.999963	1	1.63719	3.11059	0.999896	1
ENSMUSG00000035395	protein_coding	Pet2	plasmacytoma expressed transcript 2 [Source:MGI Symbol;Acc:MGI:101758]	-3.7441	1.77169	0.279401	0.468064	0.134506	0.99998	1	-1.90354	0.246355	0.671714	-0.266357	0.999963	1	1.63719	3.11059	0.999896	1
ENSMUSG00000036731	protein_coding	2310002J15Rik	RIKEN cDNA 2310002J15 gene [Source:MGI Symbol;Acc:MGI:1915109]	-3.7441	1.77169	0.279401	0.468064	0.134506	0.99998	1	-1.90354	0.246355	0.671714	-0.266357	0.999963	1	1.63719	3.11059	0.999896	1
ENSMUSG00000036744	protein_coding	Olfr701	olfactory receptor 701 [Source:MGI Symbol;Acc:MGI:3030535]	-3.7441	1.77169	0.279401	0.468064	0.134506	0.99998	1	-1.90354	0.246355	0.671714	-0.266357	0.999963	1	1.63719	3.11059	0.999896	1
ENSMUSG00000038641	protein_coding	Akr1d1	aldo-keto reductase family 1, member D1 [Source:MGI Symbol;Acc:MGI:2384785]	-3.7441	1.77169	0.279401	0.468064	0.134506	0.99998	1	-1.90354	0.246355	0.671714	-0.266357	0.999963	1	1.63719	3.11059	0.999896	1
ENSMUSG00000039084	protein_coding	Chad	chondroadherin [Source:MGI Symbol;Acc:MGI:1096866]	-3.7441	1.77169	0.279401	0.468064	0.134506	0.99998	1	-1.90354	0.246355	0.671714	-0.266357	0.999963	1	1.63719	3.11059	0.999896	1
ENSMUSG00000039977	protein_coding	Ccdc67	coiled-coil domain containing 67 [Source:MGI Symbol;Acc:MGI:2443026]	-3.7441	1.77169	0.279401	0.468064	0.134506	0.99998	1	-1.90354	0.246355	0.671714	-0.266357	0.999963	1	1.63719	3.11059	0.999896	1
ENSMUSG00000041248	protein_coding	Kcnj1	potassium inwardly-rectifying channel, subfamily J, member 1 [Source:MGI Symbol;Acc:MGI:1927248]	-3.7441	1.77169	0.279401	0.468064	0.134506	0.99998	1	-1.90354	0.246355	0.671714	-0.266357	0.999963	1	1.63719	3.11059	0.999896	1
ENSMUSG00000041583	protein_coding	Obox6	oocyte specific homeobox 6 [Source:MGI Symbol;Acc:MGI:2149036]	-3.7441	1.77169	0.279401	0.468064	0.134506	0.99998	1	-1.90354	0.246355	0.671714	-0.266357	0.999963	1	1.63719	3.11059	0.999896	1
ENSMUSG00000042385	protein_coding	Gzmk	granzyme K [Source:MGI Symbol;Acc:MGI:1298232]	-3.7441	1.77169	0.279401	0.468064	0.134506	0.99998	1	-1.90354	0.246355	0.671714	-0.266357	0.999963	1	1.63719	3.11059	0.999896	1
ENSMUSG00000044322	protein_coding	Dsc1	desmocollin 1 [Source:MGI Symbol;Acc:MGI:109173]	-3.7441	1.77169	0.279401	0.468064	0.134506	0.99998	1	-1.90354	0.246355	0.671714	-0.266357	0.999963	1	1.63719	3.11059	0.999896	1
ENSMUSG00000044330	pseudogene	Gm9790	predicted gene 9790 [Source:MGI Symbol;Acc:MGI:3704221]	-3.7441	1.77169	0.279401	0.468064	0.134506	0.99998	1	-1.90354	0.246355	0.671714	-0.266357	0.999963	1	1.63719	3.11059	0.999896	1
ENSMUSG00000045440	protein_coding	Insm2	insulinoma-associated 2 [Source:MGI Symbol;Acc:MGI:1930787]	-3.7441	1.77169	0.279401	0.468064	0.134506	0.99998	1	-1.90354	0.246355	0.671714	-0.266357	0.999963	1	1.63719	3.11059	0.999896	1
ENSMUSG00000045648	protein_coding	Vwc2l	von Willebrand factor C domain-containing protein 2-like [Source:MGI Symbol;Acc:MGI:2444069]	-3.7441	1.77169	0.279401	0.468064	0.134506	0.99998	1	-1.90354	0.246355	0.671714	-0.266357	0.999963	1	1.63719	3.11059	0.999896	1
ENSMUSG00000046109	protein_coding	AB041806	hypothetical protein, MNCb-2457 [Source:MGI Symbol;Acc:MGI:1931024]	-3.7441	1.77169	0.279401	0.468064	0.134506	0.99998	1	-1.90354	0.246355	0.671714	-0.266357	0.999963	1	1.63719	3.11059	0.999896	1
ENSMUSG00000046699	protein_coding	Slitrk4	SLIT and NTRK-like family, member 4 [Source:MGI Symbol;Acc:MGI:2442509]	-3.7441	1.77169	0.279401	0.468064	0.134506	0.99998	1	-1.90354	0.246355	0.671714	-0.266357	0.999963	1	1.63719	3.11059	0.999896	1
ENSMUSG00000047295	protein_coding	Smgc	submandibular gland protein C [Source:MGI Symbol;Acc:MGI:1859618]	-3.7441	1.77169	0.279401	0.468064	0.134506	0.99998	1	-1.90354	0.246355	0.671714	-0.266357	0.999963	1	1.63719	3.11059	0.999896	1
ENSMUSG00000047492	protein_coding	Inhbe	inhibin beta E [Source:MGI Symbol;Acc:MGI:109269]	-3.7441	1.77169	0.279401	0.468064	0.134506	0.99998	1	-1.90354	0.246355	0.671714	-0.266357	0.999963	1	1.63719	3.11059	0.999896	1
ENSMUSG00000049612	protein_coding	Omg	oligodendrocyte myelin glycoprotein [Source:MGI Symbol;Acc:MGI:106586]	-3.7441	1.77169	0.279401	0.468064	0.134506	0.99998	1	-1.90354	0.246355	0.671714	-0.266357	0.999963	1	1.63719	3.11059	0.999896	1
ENSMUSG00000051616	protein_coding	C230029F24Rik	RIKEN cDNA C230029F24 gene [Source:MGI Symbol;Acc:MGI:3045370]	-3.7441	1.77169	0.279401	0.468064	0.134506	0.99998	1	-1.90354	0.246355	0.671714	-0.266357	0.999963	1	1.63719	3.11059	0.999896	1
ENSMUSG00000052382	protein_coding	Rnase9	ribonuclease, RNase A family, 9 (non-active) [Source:MGI Symbol;Acc:MGI:3057273]	-3.7441	1.77169	0.279401	0.468064	0.134506	0.99998	1	-1.90354	0.246355	0.671714	-0.266357	0.999963	1	1.63719	3.11059	0.999896	1
ENSMUSG00000054162	protein_coding	Spock3	sparc/osteonectin, cwcv and kazal-like domains proteoglycan 3 [Source:MGI Symbol;Acc:MGI:1920152]	-3.7441	1.77169	0.279401	0.468064	0.134506	0.99998	1	-1.90354	0.246355	0.671714	-0.266357	0.999963	1	1.63719	3.11059	0.999896	1
ENSMUSG00000054450	protein_coding	Gm9945	predicted gene 9945 [Source:MGI Symbol;Acc:MGI:3641652]	-3.7441	1.77169	0.279401	0.468064	0.134506	0.99998	1	-1.90354	0.246355	0.671714	-0.266357	0.999963	1	1.63719	3.11059	0.999896	1
ENSMUSG00000057723	protein_coding	Krt33b	keratin 33B [Source:MGI Symbol;Acc:MGI:1309991]	-3.7441	1.77169	0.279401	0.468064	0.134506	0.99998	1	-1.90354	0.246355	0.671714	-0.266357	0.999963	1	1.63719	3.11059	0.999896	1
ENSMUSG00000060256	protein_coding	Tdpoz4	TD and POZ domain containing 4 [Source:MGI Symbol;Acc:MGI:3027904]	-3.7441	1.77169	0.279401	0.468064	0.134506	0.99998	1	-1.90354	0.246355	0.671714	-0.266357	0.999963	1	1.63719	3.11059	0.999896	1
ENSMUSG00000061099	protein_coding	Gapdhs	glyceraldehyde-3-phosphate dehydrogenase, spermatogenic [Source:MGI Symbol;Acc:MGI:95653]	-3.7441	1.77169	0.279401	0.468064	0.134506	0.99998	1	-1.90354	0.246355	0.671714	-0.266357	0.999963	1	1.63719	3.11059	0.999896	1
ENSMUSG00000061488	protein_coding	Rpl27a-ps1	ribosomal protein L27A, pseudogene 1 [Source:MGI Symbol;Acc:MGI:3645354]	-3.7441	1.77169	0.279401	0.468064	0.134506	0.99998	1	-1.90354	0.246355	0.671714	-0.266357	0.999963	1	1.63719	3.11059	0.999896	1
ENSMUSG00000062329	protein_coding	Cytl1	cytokine-like 1 [Source:MGI Symbol;Acc:MGI:2684993]	-3.7441	1.77169	0.279401	0.468064	0.134506	0.99998	1	-1.90354	0.246355	0.671714	-0.266357	0.999963	1	1.63719	3.11059	0.999896	1
ENSMUSG00000062608	protein_coding	Olfr195	olfactory receptor 195 [Source:MGI Symbol;Acc:MGI:3030029]	-3.7441	1.77169	0.279401	0.468064	0.134506	0.99998	1	-1.90354	0.246355	0.671714	-0.266357	0.999963	1	1.63719	3.11059	0.999896	1
ENSMUSG00000062737	protein_coding	Prl3d2	prolactin family 3, subfamily d, member 1 [Source:MGI Symbol;Acc:MGI:2660935]	-3.7441	1.77169	0.279401	0.468064	0.134506	0.99998	1	-1.90354	0.246355	0.671714	-0.266357	0.999963	1	1.63719	3.11059	0.999896	1
ENSMUSG00000063586	pseudogene	Gm5513	predicted pseudogene 5513 [Source:MGI Symbol;Acc:MGI:3645437]	-3.7441	1.77169	0.279401	0.468064	0.134506	0.99998	1	-1.90354	0.246355	0.671714	-0.266357	0.999963	1	1.63719	3.11059	0.999896	1
ENSMUSG00000068083	protein_coding	Cyp2d40	cytochrome P450, family 2, subfamily d, polypeptide 40 [Source:MGI Symbol;Acc:MGI:1919004]	-3.7441	1.77169	0.279401	0.468064	0.134506	0.99998	1	-1.90354	0.246355	0.671714	-0.266357	0.999963	1	1.63719	3.11059	0.999896	1
ENSMUSG00000069670	protein_coding	Nkain2	Na+/K+ transporting ATPase interacting 2 [Source:MGI Symbol;Acc:MGI:1923447]	-3.7441	1.77169	0.279401	0.468064	0.134506	0.99998	1	-1.90354	0.246355	0.671714	-0.266357	0.999963	1	1.63719	3.11059	0.999896	1
ENSMUSG00000070428	pseudogene	Gm6109	predicted gene 6109 [Source:MGI Symbol;Acc:MGI:3643032]	-3.7441	1.77169	0.279401	0.468064	0.134506	0.99998	1	-1.90354	0.246355	0.671714	-0.266357	0.999963	1	1.63719	3.11059	0.999896	1
ENSMUSG00000071679	protein_coding	Zcchc16	zinc finger, CCHC domain containing 16 [Source:MGI Symbol;Acc:MGI:3588192]	-3.7441	1.77169	0.279401	0.468064	0.134506	0.99998	1	-1.90354	0.246355	0.671714	-0.266357	0.999963	1	1.63719	3.11059	0.999896	1
ENSMUSG00000072553	protein_coding	Gm525	predicted gene 525 [Source:MGI Symbol;Acc:MGI:2685371]	-3.7441	1.77169	0.279401	0.468064	0.134506	0.99998	1	-1.90354	0.246355	0.671714	-0.266357	0.999963	1	1.63719	3.11059	0.999896	1
ENSMUSG00000072952	protein_coding	Gm5878	predicted gene 5878 [Source:MGI Symbol;Acc:MGI:3647625]	-3.7441	1.77169	0.279401	0.468064	0.134506	0.99998	1	-1.90354	0.246355	0.671714	-0.266357	0.999963	1	1.63719	3.11059	0.999896	1
ENSMUSG00000074563	protein_coding	Gm10719	predicted gene 10719 [Source:MGI Symbol;Acc:MGI:3641690]	-3.7441	1.77169	0.279401	0.468064	0.134506	0.99998	1	-1.90354	0.246355	0.671714	-0.266357	0.999963	1	1.63719	3.11059	0.999896	1
ENSMUSG00000077614	snoRNA	SNORA40	Small nucleolar RNA SNORA40 [Source:RFAM;Acc:RF00561]	-3.7441	1.77169	0.279401	0.468064	0.134506	0.99998	1	-1.90354	0.246355	0.671714	-0.266357	0.999963	1	1.63719	3.11059	0.999896	1
ENSMUSG00000078817	protein_coding	Nlrp12	NLR family, pyrin domain containing 12 [Source:MGI Symbol;Acc:MGI:2676630]	-3.7441	1.77169	0.279401	0.468064	0.134506	0.99998	1	-1.90354	0.246355	0.671714	-0.266357	0.999963	1	1.63719	3.11059	0.999896	1
ENSMUSG00000079402	protein_coding	Gm3020	predicted gene 3020 [Source:MGI Symbol;Acc:MGI:3781198]	-3.7441	1.77169	0.279401	0.468064	0.134506	0.99998	1	-1.90354	0.246355	0.671714	-0.266357	0.999963	1	1.63719	3.11059	0.999896	1
ENSMUSG00000080540	snoRNA	SNORA76	Small nucleolar RNA SNORA76 [Source:RFAM;Acc:RF00598]	-3.7441	1.77169	0.279401	0.468064	0.134506	0.99998	1	-1.90354	0.246355	0.671714	-0.266357	0.999963	1	1.63719	3.11059	0.999896	1
ENSMUSG00000080763	pseudogene	Gm12341	predicted gene 12341 [Source:MGI Symbol;Acc:MGI:3650080]	-3.7441	1.77169	0.279401	0.468064	0.134506	0.99998	1	-1.90354	0.246355	0.671714	-0.266357	0.999963	1	1.63719	3.11059	0.999896	1
ENSMUSG00000080849	pseudogene	Gm15702	predicted gene 15702 [Source:MGI Symbol;Acc:MGI:3783142]	-3.7441	1.77169	0.279401	0.468064	0.134506	0.99998	1	-1.90354	0.246355	0.671714	-0.266357	0.999963	1	1.63719	3.11059	0.999896	1
ENSMUSG00000080955	pseudogene	Gm14263	predicted gene 14263 [Source:MGI Symbol;Acc:MGI:3649393]	-3.7441	1.77169	0.279401	0.468064	0.134506	0.99998	1	-1.90354	0.246355	0.671714	-0.266357	0.999963	1	1.63719	3.11059	0.999896	1
ENSMUSG00000081046	pseudogene	Gm12846	predicted gene 12846 [Source:MGI Symbol;Acc:MGI:3651461]	-3.7441	1.77169	0.279401	0.468064	0.134506	0.99998	1	-1.90354	0.246355	0.671714	-0.266357	0.999963	1	1.63719	3.11059	0.999896	1
ENSMUSG00000081084	pseudogene	Gm5638	predicted gene 5638 [Source:MGI Symbol;Acc:MGI:3648121]	-3.7441	1.77169	0.279401	0.468064	0.134506	0.99998	1	-1.90354	0.246355	0.671714	-0.266357	0.999963	1	1.63719	3.11059	0.999896	1
ENSMUSG00000081096	pseudogene	Gm12691	predicted gene 12691 [Source:MGI Symbol;Acc:MGI:3650220]	-3.7441	1.77169	0.279401	0.468064	0.134506	0.99998	1	-1.90354	0.246355	0.671714	-0.266357	0.999963	1	1.63719	3.11059	0.999896	1
ENSMUSG00000081350	pseudogene	Gm5388	predicted gene 5388 [Source:MGI Symbol;Acc:MGI:3647395]	-3.7441	1.77169	0.279401	0.468064	0.134506	0.99998	1	-1.90354	0.246355	0.671714	-0.266357	0.999963	1	1.63719	3.11059	0.999896	1
ENSMUSG00000081467	pseudogene	Gm13337	predicted gene 13337 [Source:MGI Symbol;Acc:MGI:3650269]	-3.7441	1.77169	0.279401	0.468064	0.134506	0.99998	1	-1.90354	0.246355	0.671714	-0.266357	0.999963	1	1.63719	3.11059	0.999896	1
ENSMUSG00000081491	pseudogene	Gm12778	predicted gene 12778 [Source:MGI Symbol;Acc:MGI:3649899]	-3.7441	1.77169	0.279401	0.468064	0.134506	0.99998	1	-1.90354	0.246355	0.671714	-0.266357	0.999963	1	1.63719	3.11059	0.999896	1
ENSMUSG00000081669	pseudogene	Npm3-ps1	nucleoplasmin 3, pseudogene 1 [Source:MGI Symbol;Acc:MGI:894683]	-3.7441	1.77169	0.279401	0.468064	0.134506	0.99998	1	-1.90354	0.246355	0.671714	-0.266357	0.999963	1	1.63719	3.11059	0.999896	1
ENSMUSG00000081743	pseudogene	Gm4911	predicted pseudogene 4911 [Source:MGI Symbol;Acc:MGI:3643139]	-3.7441	1.77169	0.279401	0.468064	0.134506	0.99998	1	-1.90354	0.246355	0.671714	-0.266357	0.999963	1	1.63719	3.11059	0.999896	1
ENSMUSG00000081807	pseudogene	Gm14849	predicted gene 14849 [Source:MGI Symbol;Acc:MGI:3802125]	-3.7441	1.77169	0.279401	0.468064	0.134506	0.99998	1	-1.90354	0.246355	0.671714	-0.266357	0.999963	1	1.63719	3.11059	0.999896	1
ENSMUSG00000081810	pseudogene	Gm11878	predicted gene 11878 [Source:MGI Symbol;Acc:MGI:3651784]	-3.7441	1.77169	0.279401	0.468064	0.134506	0.99998	1	-1.90354	0.246355	0.671714	-0.266357	0.999963	1	1.63719	3.11059	0.999896	1
ENSMUSG00000081828	pseudogene	Gm11420	predicted gene 11420 [Source:MGI Symbol;Acc:MGI:3649517]	-3.7441	1.77169	0.279401	0.468064	0.134506	0.99998	1	-1.90354	0.246355	0.671714	-0.266357	0.999963	1	1.63719	3.11059	0.999896	1
ENSMUSG00000082360	pseudogene	Gm8814	predicted gene 8814 [Source:MGI Symbol;Acc:MGI:3648632]	-3.7441	1.77169	0.279401	0.468064	0.134506	0.99998	1	-1.90354	0.246355	0.671714	-0.266357	0.999963	1	1.63719	3.11059	0.999896	1
ENSMUSG00000082640	pseudogene	Gm11402	predicted gene 11402 [Source:MGI Symbol;Acc:MGI:3650332]	-3.7441	1.77169	0.279401	0.468064	0.134506	0.99998	1	-1.90354	0.246355	0.671714	-0.266357	0.999963	1	1.63719	3.11059	0.999896	1
ENSMUSG00000082683	pseudogene	Gm12697	predicted gene 12697 [Source:MGI Symbol;Acc:MGI:3651292]	-3.7441	1.77169	0.279401	0.468064	0.134506	0.99998	1	-1.90354	0.246355	0.671714	-0.266357	0.999963	1	1.63719	3.11059	0.999896	1
ENSMUSG00000082718	pseudogene	Gm14928	predicted gene 14928 [Source:MGI Symbol;Acc:MGI:3648477]	-3.7441	1.77169	0.279401	0.468064	0.134506	0.99998	1	-1.90354	0.246355	0.671714	-0.266357	0.999963	1	1.63719	3.11059	0.999896	1
ENSMUSG00000082990	pseudogene	Gm14052	predicted gene 14052 [Source:MGI Symbol;Acc:MGI:3650009]	-3.7441	1.77169	0.279401	0.468064	0.134506	0.99998	1	-1.90354	0.246355	0.671714	-0.266357	0.999963	1	1.63719	3.11059	0.999896	1
ENSMUSG00000083101	pseudogene	Gm13430	predicted gene 13430 [Source:MGI Symbol;Acc:MGI:3651032]	-3.7441	1.77169	0.279401	0.468064	0.134506	0.99998	1	-1.90354	0.246355	0.671714	-0.266357	0.999963	1	1.63719	3.11059	0.999896	1
ENSMUSG00000083253	pseudogene	Gm7108	predicted gene 7108 [Source:MGI Symbol;Acc:MGI:3645440]	-3.7441	1.77169	0.279401	0.468064	0.134506	0.99998	1	-1.90354	0.246355	0.671714	-0.266357	0.999963	1	1.63719	3.11059	0.999896	1
ENSMUSG00000083266	pseudogene	Gm12572	predicted gene 12572 [Source:MGI Symbol;Acc:MGI:3651022]	-3.7441	1.77169	0.279401	0.468064	0.134506	0.99998	1	-1.90354	0.246355	0.671714	-0.266357	0.999963	1	1.63719	3.11059	0.999896	1
ENSMUSG00000083512	pseudogene	Gm12749	predicted gene 12749 [Source:MGI Symbol;Acc:MGI:3652196]	-3.7441	1.77169	0.279401	0.468064	0.134506	0.99998	1	-1.90354	0.246355	0.671714	-0.266357	0.999963	1	1.63719	3.11059	0.999896	1
ENSMUSG00000083609	pseudogene	Gm16007	predicted gene 16007 [Source:MGI Symbol;Acc:MGI:3801785]	-3.7441	1.77169	0.279401	0.468064	0.134506	0.99998	1	-1.90354	0.246355	0.671714	-0.266357	0.999963	1	1.63719	3.11059	0.999896	1
ENSMUSG00000084096	pseudogene	Gm11332	predicted gene 11332 [Source:MGI Symbol;Acc:MGI:3649433]	-3.7441	1.77169	0.279401	0.468064	0.134506	0.99998	1	-1.90354	0.246355	0.671714	-0.266357	0.999963	1	1.63719	3.11059	0.999896	1
ENSMUSG00000084411	pseudogene	Gm11510	predicted gene 11510 [Source:MGI Symbol;Acc:MGI:3650711]	-3.7441	1.77169	0.279401	0.468064	0.134506	0.99998	1	-1.90354	0.246355	0.671714	-0.266357	0.999963	1	1.63719	3.11059	0.999896	1
ENSMUSG00000084624	rRNA	n-R5s189	nuclear encoded rRNA 5S 189 [Source:MGI Symbol;Acc:MGI:4422054]	-3.7441	1.77169	0.279401	0.468064	0.134506	0.99998	1	-1.90354	0.246355	0.671714	-0.266357	0.999963	1	1.63719	3.11059	0.999896	1
ENSMUSG00000085111	antisense	Ascl4	achaete-scute complex homolog 4 (Drosophila) [Source:MGI Symbol;Acc:MGI:1914591]	-3.7441	1.77169	0.279401	0.468064	0.134506	0.99998	1	-1.90354	0.246355	0.671714	-0.266357	0.999963	1	1.63719	3.11059	0.999896	1
ENSMUSG00000085174	lincRNA	Gm16206	predicted gene 16206 [Source:MGI Symbol;Acc:MGI:3801870]	-3.7441	1.77169	0.279401	0.468064	0.134506	0.99998	1	-1.90354	0.246355	0.671714	-0.266357	0.999963	1	1.63719	3.11059	0.999896	1
ENSMUSG00000085541	lincRNA	Gm16010	predicted gene 16010 [Source:MGI Symbol;Acc:MGI:3802126]	-3.7441	1.77169	0.279401	0.468064	0.134506	0.99998	1	-1.90354	0.246355	0.671714	-0.266357	0.999963	1	1.63719	3.11059	0.999896	1
ENSMUSG00000085626	lincRNA	Gm12898	predicted gene 12898 [Source:MGI Symbol;Acc:MGI:3650325]	-3.7441	1.77169	0.279401	0.468064	0.134506	0.99998	1	-1.90354	0.246355	0.671714	-0.266357	0.999963	1	1.63719	3.11059	0.999896	1
ENSMUSG00000085835	processed_transcript	Gm12707	predicted gene 12707 [Source:MGI Symbol;Acc:MGI:3652172]	-3.7441	1.77169	0.279401	0.468064	0.134506	0.99998	1	-1.90354	0.246355	0.671714	-0.266357	0.999963	1	1.63719	3.11059	0.999896	1
ENSMUSG00000085844	lincRNA	Gm11690	predicted gene 11690 [Source:MGI Symbol;Acc:MGI:3652329]	-3.7441	1.77169	0.279401	0.468064	0.134506	0.99998	1	-1.90354	0.246355	0.671714	-0.266357	0.999963	1	1.63719	3.11059	0.999896	1
ENSMUSG00000086010	antisense	Gm15318	predicted gene 15318 [Source:MGI Symbol;Acc:MGI:3705106]	-3.7441	1.77169	0.279401	0.468064	0.134506	0.99998	1	-1.90354	0.246355	0.671714	-0.266357	0.999963	1	1.63719	3.11059	0.999896	1
ENSMUSG00000086152	lincRNA	Gm11454	predicted gene 11454 [Source:MGI Symbol;Acc:MGI:3650530]	-3.7441	1.77169	0.279401	0.468064	0.134506	0.99998	1	-1.90354	0.246355	0.671714	-0.266357	0.999963	1	1.63719	3.11059	0.999896	1
ENSMUSG00000086240	pseudogene	Gm7846	predicted gene 7846 [Source:MGI Symbol;Acc:MGI:3645212]	-3.7441	1.77169	0.279401	0.468064	0.134506	0.99998	1	-1.90354	0.246355	0.671714	-0.266357	0.999963	1	1.63719	3.11059	0.999896	1
ENSMUSG00000086640	lincRNA	Gm17481	predicted gene, 17481 [Source:MGI Symbol;Acc:MGI:4937115]	-3.7441	1.77169	0.279401	0.468064	0.134506	0.99998	1	-1.90354	0.246355	0.671714	-0.266357	0.999963	1	1.63719	3.11059	0.999896	1
ENSMUSG00000087041	lincRNA	Gm16295	predicted gene 16295 [Source:MGI Symbol;Acc:MGI:3826546]	-3.7441	1.77169	0.279401	0.468064	0.134506	0.99998	1	-1.90354	0.246355	0.671714	-0.266357	0.999963	1	1.63719	3.11059	0.999896	1
[truncated: 20,298 more rows]

## Sheet: GSEA mSIgDB (C2)
Supplementary Data 1
[truncated: 1,838 more rows]
